# Supplementary material for: {1,5,9-Tris[(2S)-2-hydroxy­prop­yl]-1,5,9-triaza­cyclo­dodeca­ne}zinc(II) dinitrate monohydrate
Source: Acta Crystallogr Sect E Struct Rep Online. 2010 Feb 24;66(Pt 3):m327. doi: 10.1107/S1600536810006410 (PMC2983634; doi:10.1107/S1600536810006410)
Supplement: Supplementary file 1 [file e-66-0m327-sup1.cif]

##############################################################################
###                                                                        ###
###        Electronic paper (Acta Crystallographica Section E)             ###
###                                                                        ###
##############################################################################
#                                                                            #
# This CIF contains the data in a paper accepted for publication in Acta     #
# Crystallographica Section E. It conforms to the requirements of Notes      #
# for Authors for Section E, and has been peer reviewed under the auspices   #
# of the IUCr Commission on Journals.                                        #
#                                                                            #
# Full details of the Crystallographic Information File format               #
# are given in the paper "The Crystallographic Information File (CIF):       #
# a New Standard Archive File for Crystallography" by S. R. Hall, F. H.      #
# Allen and I. D. Brown [Acta Cryst. (1991), A47, 655-685].                  #
#                                                                            #
# The current version of the core CIF dictionary is obtainable from          #
# ftp://ftp.iucr.org/pub/cif_core.dic. The current version number is 2.4.    #
#                                                                            #
# Software is freely available for graphical display of the structure(s) in  #
# this CIF.  For information consult the CIF home page http://www.iucr.org/  #
# cif/home.html                                                              #
#                                                                            #
# This file may be used for bona fide research purposes within the           #
# scientific community so long as proper attribution is given to the journal # 
# article from which it was obtained.                                        #
#                                                                            #
##############################################################################
                                             
data_I
_audit_creation_method     SHELXL-97
_chemical_name_systematic
;
{1,5,9-Tris[(2<i>S</i>)-2-hydroxypropyl]-1,5,9-triazacyclododecane}zinc(II)
dinitrate monohydrate
;
_chemical_name_common     'THP-12-ane-N3 zinc nitrate monohydrate'
_chemical_formula_moiety     'C18 H39 N3 O3 Zn 2+, 2(N O3 -), H2 O'
_chemical_formula_sum     'C18 H41 N5 O10 Zn'
_chemical_formula_iupac     '[Zn (C18 H39 N3 O3)] (N O3)2, H2 O'
_chemical_formula_weight     552.93
_chemical_melting_point     ?
_symmetry_cell_setting     Orthorhombic
_symmetry_space_group_name_H-M     'P 21 21 21'
_symmetry_space_group_name_Hall     'P 2ac 2ab'
loop_
    _symmetry_equiv_pos_as_xyz
    'x, y, z'
    '-x+1/2, -y, z+1/2'
    'x+1/2, -y+1/2, -z'
    '-x, y+1/2, -z+1/2'
_cell_length_a     10.1558(10)
_cell_length_b     15.4883(15)
_cell_length_c     15.7498(15)
_cell_angle_alpha     90.00
_cell_angle_beta     90.00
_cell_angle_gamma     90.00
_cell_volume     2477.4(4)
_cell_formula_units_Z     4
_cell_measurement_reflns_used     2897
_cell_measurement_theta_min     2.386
_cell_measurement_theta_max     21.399
_cell_measurement_temperature     100(2)
_exptl_crystal_description     Block
_exptl_crystal_colour     colourless
_exptl_crystal_size_max     0.16
_exptl_crystal_size_mid     0.15
_exptl_crystal_size_min     0.11
_exptl_crystal_density_diffrn     1.482
_exptl_crystal_density_meas     ?
_exptl_crystal_density_method     'not measured'
_exptl_crystal_F_000     1176
_exptl_absorpt_coefficient_mu     1.052
_exptl_absorpt_correction_type     multi-scan
_exptl_absorpt_process_details     '(SADABS; Bruker, 2002)'
_exptl_absorpt_correction_T_min     0.497
_exptl_absorpt_correction_T_max     0.890
_exptl_special_details
;
;
_diffrn_ambient_temperature     100(2)
_diffrn_radiation_type     MoK\a
_diffrn_radiation_wavelength     0.71073
_diffrn_radiation_source     'fine-focus sealed tube'
_diffrn_radiation_monochromator     graphite
_diffrn_measurement_device_type     'Bruker APEX CCD area-detector'
_diffrn_measurement_method     \w-scans
_diffrn_detector_area_resol_mean     ?
_diffrn_reflns_number     14715
_diffrn_reflns_av_R_equivalents     0.0422
_diffrn_reflns_av_sigmaI/netI     0.0583
_diffrn_reflns_theta_min     1.84
_diffrn_reflns_theta_max     26.43
_diffrn_reflns_theta_full     26.43
_diffrn_measured_fraction_theta_max     0.999
_diffrn_measured_fraction_theta_full     0.999
_diffrn_reflns_limit_h_min     -12
_diffrn_reflns_limit_h_max     10
_diffrn_reflns_limit_k_min     -19
_diffrn_reflns_limit_k_max     12
_diffrn_reflns_limit_l_min     -18
_diffrn_reflns_limit_l_max     19
_diffrn_standards_number     0
_diffrn_standards_interval_count     .
_diffrn_standards_interval_time     .
_diffrn_standards_decay_%     ?
_refine_special_details
;
Refinement of <i>F</i>^2^ against ALL reflections. The weighted <i>R</i>-factor
wR and goodness of fit <i>S</i> are based on <i>F</i>^2^, conventional
<i>R</i>-factors <i>R</i> are based on <i>F</i>, with <i>F</i> set to zero for
negative <i>F</i>^2^. The threshold expression of <i>F</i>^2^ >
\s(<i>F</i>^2^) is used only for calculating <i>R</i>-factors(gt) etc. and is
not relevant to the choice of reflections for refinement. <i>R</i>-factors
based on <i>F</i>^2^ are statistically about twice as large as those based on
<i>F</i>, and <i>R</i>- factors based on ALL data will be even larger.
;
_reflns_number_total     5102
_reflns_number_gt     4378
_reflns_threshold_expression     I>2\s(I)
_refine_ls_structure_factor_coef     Fsqd
_refine_ls_matrix_type     full
_refine_ls_R_factor_all     0.0577
_refine_ls_R_factor_gt     0.0477
_refine_ls_wR_factor_gt     0.1078
_refine_ls_wR_factor_ref     0.1128
_refine_ls_goodness_of_fit_ref     1.050
_refine_ls_restrained_S_all     1.049
_refine_ls_number_reflns     5102
_refine_ls_number_parameters     325
_refine_ls_number_restraints     6
_refine_ls_hydrogen_treatment     mixed
_refine_ls_weighting_scheme     calc
_refine_ls_weighting_details
         'calc w=1/[\s^2^(Fo^2^)+(0.0571P)^2^+0.2902P] where P=(Fo^2^+2Fc^2^)/3'
_atom_sites_solution_hydrogens     geom
_atom_sites_solution_primary     direct
_atom_sites_solution_secondary     difmap
_refine_ls_shift/su_max     0.001
_refine_ls_shift/su_mean     <0.001
_refine_diff_density_max     0.832
_refine_diff_density_min     -0.474
_refine_ls_extinction_method     none
_refine_ls_extinction_coef     ?
_refine_ls_abs_structure_details     'Flack (1983), 2219 Friedel pairs'
_refine_ls_abs_structure_Flack     -0.003(15)
loop_
    _atom_type_symbol
    _atom_type_description
    _atom_type_scat_dispersion_real
    _atom_type_scat_dispersion_imag
    _atom_type_scat_source
    'C' 'C' 0.0033 0.0016
                         'International Tables Vol C Tables 4.2.6.8 and 6.1.1.4'
    'H' 'H' 0.0000 0.0000
                         'International Tables Vol C Tables 4.2.6.8 and 6.1.1.4'
    'N' 'N' 0.0061 0.0033
                         'International Tables Vol C Tables 4.2.6.8 and 6.1.1.4'
    'O' 'O' 0.0106 0.0060
                         'International Tables Vol C Tables 4.2.6.8 and 6.1.1.4'
    'Zn' 'Zn' 0.2839 1.4301
                         'International Tables Vol C Tables 4.2.6.8 and 6.1.1.4'
_computing_data_collection     'SMART (Bruker, 2002)'
_computing_cell_refinement     'SAINT (Bruker, 2003)'
_computing_data_reduction     'SAINT (Bruker, 2003)'
_computing_structure_solution     'SHELXS97 (Sheldrick, 2008)'
_computing_structure_refinement     'SHELXL97 (Sheldrick, 2008)'
_computing_molecular_graphics
                                'X-SEED (Atwood & Barbour, 2003; Barbour, 2001)'
_computing_publication_material     'SHELXL97 (Sheldrick, 2008)'
loop_
    _atom_site_type_symbol
    _atom_site_label
    _atom_site_fract_x
    _atom_site_fract_y
    _atom_site_fract_z
    _atom_site_U_iso_or_equiv
    _atom_site_adp_type
    _atom_site_calc_flag
    _atom_site_refinement_flags
    _atom_site_occupancy
    _atom_site_disorder_assembly
    _atom_site_disorder_group
    Zn Zn1 0.36584(4) 0.27731(2) 0.26347(3) 0.02956(13) Uani d . 1 . .
    O O1 0.5352(2) 0.20359(16) 0.24231(17) 0.0361(6) Uani d D 1 . .
    H H1 0.579(4) 0.180(3) 0.282(2) 0.054 Uiso d D 1 . .
    O O2 0.3145(3) 0.17597(18) 0.34919(18) 0.0384(7) Uani d D 1 . .
    H H2 0.253(4) 0.141(3) 0.337(3) 0.058 Uiso d D 1 . .
    O O3 0.2876(3) 0.18319(16) 0.16470(18) 0.0335(6) Uani d D 1 . .
    H H3 0.333(4) 0.163(3) 0.124(2) 0.050 Uiso d D 1 . .
    N N1 0.4853(3) 0.3643(2) 0.1868(2) 0.0351(8) Uani d . 1 . .
    N N2 0.4049(4) 0.3366(2) 0.3861(2) 0.0445(9) Uani d . 1 . .
    N N3 0.1732(3) 0.32353(18) 0.2361(2) 0.0350(7) Uani d . 1 . .
    C C1 0.5873(4) 0.4178(3) 0.2327(3) 0.0461(11) Uani d . 1 . .
    H H1A 0.6652 0.3811 0.2441 0.055 Uiso calc R 1 . .
    H H1B 0.6158 0.4654 0.1949 0.055 Uiso calc R 1 . .
    C C2 0.5404(5) 0.4553(3) 0.3145(4) 0.0617(15) Uani d . 1 . .
    H H2A 0.6020 0.5013 0.3325 0.074 Uiso calc R 1 . .
    H H2B 0.4530 0.4820 0.3055 0.074 Uiso calc R 1 . .
    C C3 0.5301(6) 0.3898(3) 0.3834(4) 0.0608(14) Uani d . 1 . .
    H H3A 0.5391 0.4200 0.4385 0.073 Uiso calc R 1 . .
    H H3B 0.6056 0.3498 0.3781 0.073 Uiso calc R 1 . .
    C C4 0.2927(6) 0.3893(3) 0.4213(3) 0.0554(13) Uani d . 1 . .
    H H4A 0.3306 0.4377 0.4543 0.067 Uiso calc R 1 . .
    H H4B 0.2431 0.3526 0.4616 0.067 Uiso calc R 1 . .
    C C5 0.1959(5) 0.4264(3) 0.3581(3) 0.0497(12) Uani d . 1 . .
    H H5A 0.1377 0.4675 0.3883 0.060 Uiso calc R 1 . .
    H H5B 0.2457 0.4595 0.3150 0.060 Uiso calc R 1 . .
    C C6 0.1110(4) 0.3611(3) 0.3131(3) 0.0459(11) Uani d . 1 . .
    H H6A 0.0897 0.3138 0.3531 0.055 Uiso calc R 1 . .
    H H6B 0.0272 0.3891 0.2965 0.055 Uiso calc R 1 . .
    C C7 0.1678(4) 0.3901(3) 0.1664(3) 0.0421(11) Uani d . 1 . .
    H H7A 0.0837 0.3826 0.1354 0.051 Uiso calc R 1 . .
    H H7B 0.1656 0.4480 0.1931 0.051 Uiso calc R 1 . .
    C C8 0.2779(5) 0.3893(3) 0.1023(3) 0.0446(11) Uani d . 1 . .
    H H8A 0.2503 0.4233 0.0522 0.054 Uiso calc R 1 . .
    H H8B 0.2923 0.3291 0.0834 0.054 Uiso calc R 1 . .
    C C9 0.4068(4) 0.4252(3) 0.1350(3) 0.0454(12) Uani d . 1 . .
    H H9A 0.4606 0.4437 0.0858 0.054 Uiso calc R 1 . .
    H H9B 0.3880 0.4771 0.1696 0.054 Uiso calc R 1 . .
    C C10 0.5550(4) 0.3027(2) 0.1298(3) 0.0341(9) Uani d . 1 . .
    H H10A 0.6191 0.3348 0.0945 0.041 Uiso calc R 1 . .
    H H10B 0.4903 0.2753 0.0913 0.041 Uiso calc R 1 . .
    C C11 0.6259(4) 0.2340(2) 0.1788(3) 0.0376(9) Uani d . 1 . .
    H H11 0.7049 0.2597 0.2072 0.045 Uiso calc R 1 . .
    C C12 0.6688(4) 0.1599(3) 0.1224(3) 0.0455(11) Uani d . 1 . .
    H H12A 0.7148 0.1165 0.1566 0.068 Uiso calc R 1 . .
    H H12B 0.7281 0.1816 0.0781 0.068 Uiso calc R 1 . .
    H H12C 0.5912 0.1336 0.0959 0.068 Uiso calc R 1 . .
    C C13 0.4320(5) 0.2628(3) 0.4426(3) 0.0487(12) Uani d . 1 . .
    H H13A 0.4376 0.2839 0.5018 0.058 Uiso calc R 1 . .
    H H13B 0.5185 0.2377 0.4274 0.058 Uiso calc R 1 . .
    C C14 0.3291(5) 0.1933(3) 0.4378(3) 0.0445(12) Uani d . 1 . .
    H H14 0.2441 0.2158 0.4609 0.053 Uiso calc R 1 . .
    C C15 0.3691(6) 0.1138(3) 0.4862(3) 0.0534(12) Uani d . 1 . .
    H H15A 0.3016 0.0691 0.4794 0.080 Uiso calc R 1 . .
    H H15B 0.3783 0.1280 0.5466 0.080 Uiso calc R 1 . .
    H H15C 0.4533 0.0924 0.4643 0.080 Uiso calc R 1 . .
    C C16 0.0934(4) 0.2471(3) 0.2103(3) 0.0402(11) Uani d . 1 . .
    H H16A 0.0049 0.2669 0.1925 0.048 Uiso calc R 1 . .
    H H16B 0.0821 0.2087 0.2600 0.048 Uiso calc R 1 . .
    C C17 0.1541(4) 0.1966(2) 0.1393(3) 0.0379(10) Uani d . 1 . .
    H H17 0.1519 0.2316 0.0860 0.046 Uiso calc R 1 . .
    C C18 0.0816(5) 0.1124(3) 0.1254(3) 0.0467(11) Uani d . 1 . .
    H H18A 0.1221 0.0810 0.0781 0.070 Uiso calc R 1 . .
    H H18B -0.0109 0.1245 0.1120 0.070 Uiso calc R 1 . .
    H H18C 0.0865 0.0773 0.1771 0.070 Uiso calc R 1 . .
    O O4 0.1292(4) 0.0583(3) 0.3391(3) 0.0907(15) Uani d D 1 . .
    H H4C 0.048(2) 0.071(4) 0.335(5) 0.136 Uiso d D 1 . .
    H H4D 0.136(7) 0.009(2) 0.360(5) 0.136 Uiso d D 1 . .
    N N4 0.3691(4) 0.1325(2) -0.0369(2) 0.0342(7) Uani d . 1 . .
    O O5 0.3483(3) 0.10720(19) -0.11152(19) 0.0468(7) Uani d . 1 . .
    O O6 0.3717(4) 0.08361(19) 0.0223(2) 0.0583(9) Uani d . 1 . .
    O O7 0.3868(4) 0.21105(19) -0.0261(2) 0.0575(9) Uani d . 1 . .
    N N5 0.7946(4) 0.1494(2) 0.3579(2) 0.0411(9) Uani d . 1 . .
    O O8 0.8856(6) 0.1023(4) 0.3790(4) 0.143(3) Uani d . 1 . .
    O O9 0.8147(4) 0.2251(3) 0.3530(2) 0.0804(13) Uani d . 1 . .
    O O10 0.6844(5) 0.1216(3) 0.3546(3) 0.1017(19) Uani d . 1 . .
loop_
    _atom_site_aniso_label
    _atom_site_aniso_U_11
    _atom_site_aniso_U_22
    _atom_site_aniso_U_33
    _atom_site_aniso_U_12
    _atom_site_aniso_U_13
    _atom_site_aniso_U_23
    Zn1 0.0250(2) 0.0255(2) 0.0382(2) -0.00091(18) 0.00286(18) -0.00223(18)
    O1 0.0246(13) 0.0392(15) 0.0447(16) 0.0011(11) 0.0036(12) 0.0023(13)
    O2 0.0355(18) 0.0408(17) 0.0388(16) -0.0051(13) 0.0048(13) 0.0042(13)
    O3 0.0261(15) 0.0302(15) 0.0442(17) -0.0022(11) 0.0004(12) -0.0033(12)
    N1 0.0268(18) 0.0218(15) 0.057(2) -0.0059(13) 0.0024(16) -0.0041(15)
    N2 0.049(2) 0.0370(19) 0.048(2) 0.0009(16) 0.0025(17) -0.0158(17)
    N3 0.0273(17) 0.0231(15) 0.055(2) 0.0008(12) 0.0035(15) 0.0006(15)
    C1 0.033(2) 0.031(2) 0.075(3) -0.0117(16) 0.005(2) -0.015(2)
    C2 0.048(3) 0.053(3) 0.084(4) -0.015(2) 0.005(3) -0.029(3)
    C3 0.064(4) 0.051(3) 0.068(3) -0.014(3) -0.010(3) -0.021(3)
    C4 0.057(3) 0.046(3) 0.062(3) 0.006(2) 0.009(3) -0.019(2)
    C5 0.051(3) 0.035(2) 0.063(3) 0.010(2) 0.011(2) -0.011(2)
    C6 0.033(3) 0.037(2) 0.068(3) 0.0029(19) 0.015(2) -0.001(2)
    C7 0.032(3) 0.028(2) 0.067(3) 0.0011(17) -0.001(2) 0.004(2)
    C8 0.045(3) 0.032(2) 0.057(3) 0.003(2) -0.001(2) 0.013(2)
    C9 0.039(3) 0.028(2) 0.069(3) -0.0013(18) 0.011(2) 0.009(2)
    C10 0.024(2) 0.028(2) 0.050(2) -0.0027(15) 0.0077(18) -0.0040(17)
    C11 0.0243(19) 0.033(2) 0.055(2) -0.0011(19) 0.0043(19) -0.0034(18)
    C12 0.037(3) 0.034(2) 0.065(3) 0.0043(18) 0.018(2) 0.000(2)
    C13 0.049(3) 0.058(3) 0.040(2) 0.010(2) 0.000(2) -0.004(2)
    C14 0.049(3) 0.046(3) 0.038(2) 0.015(2) 0.0092(19) 0.0030(19)
    C15 0.060(3) 0.059(3) 0.041(2) 0.021(3) 0.006(3) 0.007(2)
    C16 0.024(2) 0.033(2) 0.063(3) -0.0032(15) 0.0017(18) 0.0051(18)
    C17 0.030(2) 0.032(2) 0.051(2) -0.0083(17) -0.0076(19) 0.0090(17)
    C18 0.032(2) 0.039(2) 0.069(3) -0.0074(19) -0.008(2) -0.007(2)
    O4 0.035(2) 0.079(3) 0.158(4) -0.013(2) -0.012(3) 0.078(3)
    N4 0.0195(16) 0.0394(18) 0.044(2) 0.0012(16) 0.0005(16) -0.0069(15)
    O5 0.0343(18) 0.0569(19) 0.0492(18) -0.0012(15) -0.0107(14) -0.0112(14)
    O6 0.066(2) 0.0463(18) 0.063(2) -0.003(2) 0.002(2) 0.0054(16)
    O7 0.065(2) 0.0386(18) 0.069(2) 0.0065(18) -0.0138(17) -0.0132(15)
    N5 0.030(2) 0.043(2) 0.050(2) 0.0103(17) 0.0000(17) -0.0067(17)
    O8 0.106(5) 0.204(6) 0.119(4) 0.114(5) -0.005(3) -0.032(4)
    O9 0.099(3) 0.074(3) 0.068(2) -0.049(2) -0.020(2) 0.013(2)
    O10 0.085(4) 0.063(3) 0.157(5) -0.021(2) -0.065(3) 0.043(3)
_geom_special_details
;
 All esds (except the esd in the dihedral angle between two l.s. planes)
 are estimated using the full covariance matrix.  The cell esds are taken
 into account individually in the estimation of esds in distances, angles
 and torsion angles; correlations between esds in cell parameters are only
 used when they are defined by crystal symmetry.  An approximate (isotropic)
 treatment of cell esds is used for estimating esds involving l.s. planes.
;
loop_
    _geom_bond_atom_site_label_1
    _geom_bond_atom_site_label_2
    _geom_bond_site_symmetry_2
    _geom_bond_distance
    _geom_bond_publ_flag
    Zn1 O1 . 2.091(3) ?
    Zn1 N3 . 2.128(3) ?
    Zn1 O2 . 2.135(3) ?
    Zn1 N2 . 2.174(3) ?
    Zn1 N1 . 2.179(3) ?
    Zn1 O3 . 2.275(3) ?
    O1 C11 . 1.439(5) ?
    O1 H1 . 0.855(10) ?
    O2 C14 . 1.428(5) ?
    O2 H2 . 0.844(10) ?
    O3 C17 . 1.429(5) ?
    O3 H3 . 0.849(10) ?
    N1 C9 . 1.480(5) ?
    N1 C10 . 1.489(5) ?
    N1 C1 . 1.510(5) ?
    N2 C13 . 1.474(6) ?
    N2 C4 . 1.508(6) ?
    N2 C3 . 1.516(6) ?
    N3 C6 . 1.485(5) ?
    N3 C16 . 1.491(5) ?
    N3 C7 . 1.508(5) ?
    C1 C2 . 1.492(7) ?
    C1 H1A . 0.99 ?
    C1 H1B . 0.99 ?
    C2 C3 . 1.488(8) ?
    C2 H2A . 0.99 ?
    C2 H2B . 0.99 ?
    C3 H3A . 0.99 ?
    C3 H3B . 0.99 ?
    C4 C5 . 1.513(7) ?
    C4 H4A . 0.99 ?
    C4 H4B . 0.99 ?
    C5 C6 . 1.506(7) ?
    C5 H5A . 0.99 ?
    C5 H5B . 0.99 ?
    C6 H6A . 0.99 ?
    C6 H6B . 0.99 ?
    C7 C8 . 1.505(7) ?
    C7 H7A . 0.99 ?
    C7 H7B . 0.99 ?
    C8 C9 . 1.512(7) ?
    C8 H8A . 0.99 ?
    C8 H8B . 0.99 ?
    C9 H9A . 0.99 ?
    C9 H9B . 0.99 ?
    C10 C11 . 1.500(5) ?
    C10 H10A . 0.99 ?
    C10 H10B . 0.99 ?
    C11 C12 . 1.516(6) ?
    C11 H11 . 1.00 ?
    C12 H12A . 0.98 ?
    C12 H12B . 0.98 ?
    C12 H12C . 0.98 ?
    C13 C14 . 1.502(7) ?
    C13 H13A . 0.99 ?
    C13 H13B . 0.99 ?
    C14 C15 . 1.505(5) ?
    C14 H14 . 1.00 ?
    C15 H15A . 0.98 ?
    C15 H15B . 0.98 ?
    C15 H15C . 0.98 ?
    C16 C17 . 1.497(6) ?
    C16 H16A . 0.99 ?
    C16 H16B . 0.99 ?
    C17 C18 . 1.513(5) ?
    C17 H17 . 1.00 ?
    C18 H18A . 0.98 ?
    C18 H18B . 0.98 ?
    C18 H18C . 0.98 ?
    O4 H4C . 0.848(10) ?
    O4 H4D . 0.842(10) ?
    N4 O6 . 1.201(4) ?
    N4 O7 . 1.242(4) ?
    N4 O5 . 1.257(4) ?
    N5 O9 . 1.193(5) ?
    N5 O10 . 1.200(5) ?
    N5 O8 . 1.224(6) ?
loop_
    _geom_angle_atom_site_label_1
    _geom_angle_atom_site_label_2
    _geom_angle_atom_site_label_3
    _geom_angle_site_symmetry_1
    _geom_angle_site_symmetry_3
    _geom_angle
    _geom_angle_publ_flag
    O1 Zn1 N3 . . 155.21(12) ?
    O1 Zn1 O2 . . 84.28(11) ?
    N3 Zn1 O2 . . 98.67(12) ?
    O1 Zn1 N2 . . 102.81(12) ?
    N3 Zn1 N2 . . 101.87(14) ?
    O2 Zn1 N2 . . 78.08(13) ?
    O1 Zn1 N1 . . 77.96(11) ?
    N3 Zn1 N1 . . 101.06(13) ?
    O2 Zn1 N1 . . 160.27(12) ?
    N2 Zn1 N1 . . 97.44(14) ?
    O1 Zn1 O3 . . 80.11(10) ?
    N3 Zn1 O3 . . 75.89(11) ?
    O2 Zn1 O3 . . 82.88(10) ?
    N2 Zn1 O3 . . 160.28(12) ?
    N1 Zn1 O3 . . 102.22(12) ?
    C11 O1 Zn1 . . 117.3(2) ?
    C11 O1 H1 . . 109(3) ?
    Zn1 O1 H1 . . 123(3) ?
    C14 O2 Zn1 . . 117.0(2) ?
    C14 O2 H2 . . 114(3) ?
    Zn1 O2 H2 . . 121(3) ?
    C17 O3 Zn1 . . 115.4(2) ?
    C17 O3 H3 . . 111(3) ?
    Zn1 O3 H3 . . 124(3) ?
    C9 N1 C10 . . 109.4(3) ?
    C9 N1 C1 . . 106.5(3) ?
    C10 N1 C1 . . 108.3(3) ?
    C9 N1 Zn1 . . 113.5(2) ?
    C10 N1 Zn1 . . 101.7(2) ?
    C1 N1 Zn1 . . 117.1(3) ?
    C13 N2 C4 . . 109.8(4) ?
    C13 N2 C3 . . 106.4(4) ?
    C4 N2 C3 . . 110.4(4) ?
    C13 N2 Zn1 . . 104.1(2) ?
    C4 N2 Zn1 . . 114.7(3) ?
    C3 N2 Zn1 . . 111.0(3) ?
    C6 N3 C16 . . 107.6(3) ?
    C6 N3 C7 . . 108.1(3) ?
    C16 N3 C7 . . 108.9(3) ?
    C6 N3 Zn1 . . 111.0(3) ?
    C16 N3 Zn1 . . 106.7(2) ?
    C7 N3 Zn1 . . 114.3(2) ?
    C2 C1 N1 . . 114.0(4) ?
    C2 C1 H1A . . 108.7 ?
    N1 C1 H1A . . 108.7 ?
    C2 C1 H1B . . 108.7 ?
    N1 C1 H1B . . 108.7 ?
    H1A C1 H1B . . 107.6 ?
    C3 C2 C1 . . 112.8(4) ?
    C3 C2 H2A . . 109.0 ?
    C1 C2 H2A . . 109.0 ?
    C3 C2 H2B . . 109.0 ?
    C1 C2 H2B . . 109.0 ?
    H2A C2 H2B . . 107.8 ?
    C2 C3 N2 . . 116.7(4) ?
    C2 C3 H3A . . 108.1 ?
    N2 C3 H3A . . 108.1 ?
    C2 C3 H3B . . 108.1 ?
    N2 C3 H3B . . 108.1 ?
    H3A C3 H3B . . 107.3 ?
    N2 C4 C5 . . 117.0(4) ?
    N2 C4 H4A . . 108.0 ?
    C5 C4 H4A . . 108.0 ?
    N2 C4 H4B . . 108.0 ?
    C5 C4 H4B . . 108.0 ?
    H4A C4 H4B . . 107.3 ?
    C6 C5 C4 . . 115.3(4) ?
    C6 C5 H5A . . 108.5 ?
    C4 C5 H5A . . 108.5 ?
    C6 C5 H5B . . 108.5 ?
    C4 C5 H5B . . 108.5 ?
    H5A C5 H5B . . 107.5 ?
    N3 C6 C5 . . 113.8(4) ?
    N3 C6 H6A . . 108.8 ?
    C5 C6 H6A . . 108.8 ?
    N3 C6 H6B . . 108.8 ?
    C5 C6 H6B . . 108.8 ?
    H6A C6 H6B . . 107.7 ?
    C8 C7 N3 . . 117.1(3) ?
    C8 C7 H7A . . 108.0 ?
    N3 C7 H7A . . 108.0 ?
    C8 C7 H7B . . 108.0 ?
    N3 C7 H7B . . 108.0 ?
    H7A C7 H7B . . 107.3 ?
    C7 C8 C9 . . 114.3(4) ?
    C7 C8 H8A . . 108.7 ?
    C9 C8 H8A . . 108.7 ?
    C7 C8 H8B . . 108.7 ?
    C9 C8 H8B . . 108.7 ?
    H8A C8 H8B . . 107.6 ?
    N1 C9 C8 . . 114.8(3) ?
    N1 C9 H9A . . 108.6 ?
    C8 C9 H9A . . 108.6 ?
    N1 C9 H9B . . 108.6 ?
    C8 C9 H9B . . 108.6 ?
    H9A C9 H9B . . 107.5 ?
    N1 C10 C11 . . 111.9(3) ?
    N1 C10 H10A . . 109.2 ?
    C11 C10 H10A . . 109.2 ?
    N1 C10 H10B . . 109.2 ?
    C11 C10 H10B . . 109.2 ?
    H10A C10 H10B . . 107.9 ?
    O1 C11 C10 . . 106.4(3) ?
    O1 C11 C12 . . 110.1(3) ?
    C10 C11 C12 . . 111.9(3) ?
    O1 C11 H11 . . 109.5 ?
    C10 C11 H11 . . 109.5 ?
    C12 C11 H11 . . 109.5 ?
    C11 C12 H12A . . 109.5 ?
    C11 C12 H12B . . 109.5 ?
    H12A C12 H12B . . 109.5 ?
    C11 C12 H12C . . 109.5 ?
    H12A C12 H12C . . 109.5 ?
    H12B C12 H12C . . 109.5 ?
    N2 C13 C14 . . 113.3(4) ?
    N2 C13 H13A . . 108.9 ?
    C14 C13 H13A . . 108.9 ?
    N2 C13 H13B . . 108.9 ?
    C14 C13 H13B . . 108.9 ?
    H13A C13 H13B . . 107.7 ?
    O2 C14 C13 . . 104.8(3) ?
    O2 C14 C15 . . 111.7(3) ?
    C13 C14 C15 . . 111.9(4) ?
    O2 C14 H14 . . 109.4 ?
    C13 C14 H14 . . 109.4 ?
    C15 C14 H14 . . 109.4 ?
    C14 C15 H15A . . 109.5 ?
    C14 C15 H15B . . 109.5 ?
    H15A C15 H15B . . 109.5 ?
    C14 C15 H15C . . 109.5 ?
    H15A C15 H15C . . 109.5 ?
    H15B C15 H15C . . 109.5 ?
    N3 C16 C17 . . 113.3(3) ?
    N3 C16 H16A . . 108.9 ?
    C17 C16 H16A . . 108.9 ?
    N3 C16 H16B . . 108.9 ?
    C17 C16 H16B . . 108.9 ?
    H16A C16 H16B . . 107.7 ?
    O3 C17 C16 . . 104.9(3) ?
    O3 C17 C18 . . 112.2(3) ?
    C16 C17 C18 . . 111.0(4) ?
    O3 C17 H17 . . 109.6 ?
    C16 C17 H17 . . 109.6 ?
    C18 C17 H17 . . 109.6 ?
    C17 C18 H18A . . 109.5 ?
    C17 C18 H18B . . 109.5 ?
    H18A C18 H18B . . 109.5 ?
    C17 C18 H18C . . 109.5 ?
    H18A C18 H18C . . 109.5 ?
    H18B C18 H18C . . 109.5 ?
    H4C O4 H4D . . 108.6(18) ?
    O6 N4 O7 . . 120.6(3) ?
    O6 N4 O5 . . 122.2(3) ?
    O7 N4 O5 . . 117.2(3) ?
    O9 N5 O10 . . 120.6(4) ?
    O9 N5 O8 . . 118.4(5) ?
    O10 N5 O8 . . 120.2(5) ?
loop_
    _geom_torsion_atom_site_label_1
    _geom_torsion_atom_site_label_2
    _geom_torsion_atom_site_label_3
    _geom_torsion_atom_site_label_4
    _geom_torsion_site_symmetry_1
    _geom_torsion_site_symmetry_2
    _geom_torsion_site_symmetry_3
    _geom_torsion_site_symmetry_4
    _geom_torsion
    _geom_torsion_publ_flag
    N3 Zn1 O1 C11 . . . . 77.9(4) ?
    O2 Zn1 O1 C11 . . . . 176.2(3) ?
    N2 Zn1 O1 C11 . . . . -107.5(3) ?
    N1 Zn1 O1 C11 . . . . -12.5(3) ?
    O3 Zn1 O1 C11 . . . . 92.4(3) ?
    O1 Zn1 O2 C14 . . . . 104.3(3) ?
    N3 Zn1 O2 C14 . . . . -100.6(3) ?
    N2 Zn1 O2 C14 . . . . -0.2(3) ?
    N1 Zn1 O2 C14 . . . . 78.5(5) ?
    O3 Zn1 O2 C14 . . . . -175.0(3) ?
    O1 Zn1 O3 C17 . . . . -177.9(3) ?
    N3 Zn1 O3 C17 . . . . -4.1(2) ?
    O2 Zn1 O3 C17 . . . . 96.7(3) ?
    N2 Zn1 O3 C17 . . . . 81.7(4) ?
    N1 Zn1 O3 C17 . . . . -102.6(3) ?
    O1 Zn1 N1 C9 . . . . 151.3(3) ?
    N3 Zn1 N1 C9 . . . . -3.4(3) ?
    O2 Zn1 N1 C9 . . . . 177.6(3) ?
    N2 Zn1 N1 C9 . . . . -107.1(3) ?
    O3 Zn1 N1 C9 . . . . 74.4(3) ?
    O1 Zn1 N1 C10 . . . . 33.9(2) ?
    N3 Zn1 N1 C10 . . . . -120.8(2) ?
    O2 Zn1 N1 C10 . . . . 60.2(5) ?
    N2 Zn1 N1 C10 . . . . 135.5(2) ?
    O3 Zn1 N1 C10 . . . . -43.0(3) ?
    O1 Zn1 N1 C1 . . . . -83.8(3) ?
    N3 Zn1 N1 C1 . . . . 121.5(3) ?
    O2 Zn1 N1 C1 . . . . -57.6(5) ?
    N2 Zn1 N1 C1 . . . . 17.8(3) ?
    O3 Zn1 N1 C1 . . . . -160.8(3) ?
    O1 Zn1 N2 C13 . . . . -55.6(3) ?
    N3 Zn1 N2 C13 . . . . 122.1(3) ?
    O2 Zn1 N2 C13 . . . . 25.6(3) ?
    N1 Zn1 N2 C13 . . . . -134.9(3) ?
    O3 Zn1 N2 C13 . . . . 40.8(5) ?
    O1 Zn1 N2 C4 . . . . -175.5(3) ?
    N3 Zn1 N2 C4 . . . . 2.2(3) ?
    O2 Zn1 N2 C4 . . . . -94.3(3) ?
    N1 Zn1 N2 C4 . . . . 105.2(3) ?
    O3 Zn1 N2 C4 . . . . -79.1(5) ?
    O1 Zn1 N2 C3 . . . . 58.5(3) ?
    N3 Zn1 N2 C3 . . . . -123.8(3) ?
    O2 Zn1 N2 C3 . . . . 139.7(3) ?
    N1 Zn1 N2 C3 . . . . -20.8(3) ?
    O3 Zn1 N2 C3 . . . . 154.9(3) ?
    O1 Zn1 N3 C6 . . . . 160.4(3) ?
    O2 Zn1 N3 C6 . . . . 65.3(3) ?
    N2 Zn1 N3 C6 . . . . -14.2(3) ?
    N1 Zn1 N3 C6 . . . . -114.4(3) ?
    O3 Zn1 N3 C6 . . . . 145.7(3) ?
    O1 Zn1 N3 C16 . . . . 43.5(4) ?
    O2 Zn1 N3 C16 . . . . -51.7(3) ?
    N2 Zn1 N3 C16 . . . . -131.2(3) ?
    N1 Zn1 N3 C16 . . . . 128.7(3) ?
    O3 Zn1 N3 C16 . . . . 28.7(2) ?
    O1 Zn1 N3 C7 . . . . -77.0(4) ?
    O2 Zn1 N3 C7 . . . . -172.1(3) ?
    N2 Zn1 N3 C7 . . . . 108.3(3) ?
    N1 Zn1 N3 C7 . . . . 8.2(3) ?
    O3 Zn1 N3 C7 . . . . -91.8(3) ?
    C9 N1 C1 C2 . . . . 86.1(5) ?
    C10 N1 C1 C2 . . . . -156.4(4) ?
    Zn1 N1 C1 C2 . . . . -42.3(5) ?
    N1 C1 C2 C3 . . . . 74.1(5) ?
    C1 C2 C3 N2 . . . . -83.4(5) ?
    C13 N2 C3 C2 . . . . 165.0(4) ?
    C4 N2 C3 C2 . . . . -75.9(5) ?
    Zn1 N2 C3 C2 . . . . 52.4(5) ?
    C13 N2 C4 C5 . . . . -141.8(4) ?
    C3 N2 C4 C5 . . . . 101.2(5) ?
    Zn1 N2 C4 C5 . . . . -25.1(5) ?
    N2 C4 C5 C6 . . . . 68.2(6) ?
    C16 N3 C6 C5 . . . . 167.2(4) ?
    C7 N3 C6 C5 . . . . -75.3(5) ?
    Zn1 N3 C6 C5 . . . . 50.8(4) ?
    C4 C5 C6 N3 . . . . -85.8(5) ?
    C6 N3 C7 C8 . . . . 148.8(4) ?
    C16 N3 C7 C8 . . . . -94.5(4) ?
    Zn1 N3 C7 C8 . . . . 24.7(5) ?
    N3 C7 C8 C9 . . . . -74.6(5) ?
    C10 N1 C9 C8 . . . . 78.7(4) ?
    C1 N1 C9 C8 . . . . -164.5(4) ?
    Zn1 N1 C9 C8 . . . . -34.1(5) ?
    C7 C8 C9 N1 . . . . 80.5(5) ?
    C9 N1 C10 C11 . . . . -174.5(3) ?
    C1 N1 C10 C11 . . . . 69.8(4) ?
    Zn1 N1 C10 C11 . . . . -54.1(3) ?
    Zn1 O1 C11 C10 . . . . -13.1(4) ?
    Zn1 O1 C11 C12 . . . . -134.6(3) ?
    N1 C10 C11 O1 . . . . 46.0(4) ?
    N1 C10 C11 C12 . . . . 166.3(3) ?
    C4 N2 C13 C14 . . . . 73.0(4) ?
    C3 N2 C13 C14 . . . . -167.5(4) ?
    Zn1 N2 C13 C14 . . . . -50.2(4) ?
    Zn1 O2 C14 C13 . . . . -24.9(4) ?
    Zn1 O2 C14 C15 . . . . -146.3(3) ?
    N2 C13 C14 O2 . . . . 50.5(5) ?
    N2 C13 C14 C15 . . . . 171.8(3) ?
    C6 N3 C16 C17 . . . . -173.2(3) ?
    C7 N3 C16 C17 . . . . 69.8(4) ?
    Zn1 N3 C16 C17 . . . . -54.0(4) ?
    Zn1 O3 C17 C16 . . . . -21.4(3) ?
    Zn1 O3 C17 C18 . . . . -142.0(3) ?
    N3 C16 C17 O3 . . . . 49.3(4) ?
    N3 C16 C17 C18 . . . . 170.7(3) ?
loop_
    _geom_hbond_atom_site_label_D
    _geom_hbond_atom_site_label_H
    _geom_hbond_atom_site_label_A
    _geom_hbond_site_symmetry_A
    _geom_hbond_distance_DH
    _geom_hbond_distance_HA
    _geom_hbond_distance_DA
    _geom_hbond_angle_DHA
    O1 H1 O10 . 0.860(10)
                        1.800(10)
                                2.652(5) 171(5)
    O2 H2 O4 . 0.840(10)
                       1.80(2) 2.624(5) 166(5)
    O3 H3 O6 . 0.850(10)
                       2.06(2) 2.853(4) 156(5)
    O3 H3 O7 . 0.850(10)
                       2.54(3) 3.199(4) 135(4)
    O4 H4C O8 1_455 0.850(10)
                            1.86(4) 2.641(7) 153(8)
    O4 H4D O5 2 0.840(10)
                        1.86(2) 2.689(5) 170(8)
    C9 H9B O10 4_655 0.99 2.39 3.184(6) 137
data_Global
_journal_data_validation_number     ?
_journal_date_recd_electronic     2010-01-27
_journal_date_accepted     2010-02-18
_journal_name_full     'Acta Crystallographica, Section E'
_journal_year     2010
_journal_volume     66
_journal_issue      3
_journal_page_first     m327
_journal_page_last     m327
_journal_paper_category     QM
_journal_coeditor_code     CI5025
_publ_contact_author_name     'Luckay, Robert C.'
_publ_contact_author_address
;
Department of Chemistry and Polymer Science,
 University of Stellenbosch,
 Private Bag X1, Matieland, 7602,
 South Africa
;
_publ_contact_author_email     rcluckay@sun.ac.za
_publ_contact_author_fax     27(21)808x3849
_publ_contact_author_phone     27(21)808x3333
_publ_section_title
;
{1,5,9-Tris[(2<i>S</i>)-2-hydroxypropyl]-1,5,9-triazacyclododecane}zinc(II)
dinitrate monohydrate
;
loop_
    _publ_author_name
    _publ_author_address
    'Strasser, Christoph E.'
;
 Department of Chemistry and Polymer Science,
 University of Stellenbosch,
 Private Bag X1, Matieland, 7602,
 South Africa
;
    'Sumani, Jimmy E. Y.'
;
 Department of Chemistry and Polymer Science,
 University of Stellenbosch,
 Private Bag X1, Matieland, 7602,
 South Africa
;
    'Raubenheimer, Helgard G.'
;
 Department of Chemistry and Polymer Science,
 University of Stellenbosch,
 Private Bag X1, Matieland, 7602,
 South Africa
;
    'Luckay, Robert C.'
;
Department of Chemistry and Polymer Science,
 University of Stellenbosch,
 Private Bag X1, Matieland, 7602,
 South Africa
;
