# Supplementary material for: {1,5,9-Tris[(2S)-2-hydroxy­prop­yl]-1,5,9-triaza­cyclo­dodeca­ne}zinc(II) dinitrate monohydrate
Source: Acta Crystallogr Sect E Struct Rep Online. 2010 Feb 24;66(Pt 3):m327. doi: 10.1107/S1600536810006410 (PMC2983634; doi:10.1107/S1600536810006410)
Supplement: Supplementary file 2 [file e-66-0m327-Isup2.hkl]

# 
# h,k,l, Fc-squared, Fo-squared, sigma(Fo-squared) and status flag 
# 
data_I
_shelx_title                    I 
_shelx_refln_list_code          4 
_shelx_F_calc_maximum      229.02 
_exptl_crystal_F_000      1176.00 
_reflns_d_resolution_high  0.7984 
 
loop_ 
 _symmetry_equiv_pos_as_xyz 
 'x, y, z' 
 '-x+1/2, -y, z+1/2' 
 'x+1/2, -y+1/2, -z' 
 '-x, y+1/2, -z+1/2' 
 
_cell_length_a    10.1558 
_cell_length_b    15.4883 
_cell_length_c    15.7498 
_cell_angle_alpha  90.000 
_cell_angle_beta   90.000 
_cell_angle_gamma  90.000 
 
_shelx_F_squared_multiplier     1.000 
 
loop_ 
 _refln_index_h 
 _refln_index_k 
 _refln_index_l 
 _refln_F_squared_calc 
 _refln_F_squared_meas 
 _refln_F_squared_sigma 
 _refln_observed_status 
   2   0   0     3616.67     4058.88    201.19 o 
   4   0   0    52452.41    55437.78   2577.30 o 
   6   0   0     3133.79     3052.42    169.31 o 
   8   0   0     1505.97     1494.50    106.00 o 
  10   0   0       85.79      139.82     47.84 o 
  12   0   0      688.03      597.14     88.98 o 
   1   1   0     1539.36     1630.99     40.14 o 
   2   1   0    15855.01    18014.97    483.31 o 
   3   1   0     5723.31     6351.97    217.90 o 
   4   1   0     7342.13     7469.83    257.63 o 
   5   1   0      195.62      227.02     24.44 o 
   6   1   0     3991.52     3535.12    135.58 o 
   7   1   0      107.40      140.42     24.00 o 
   8   1   0       33.52       24.82     18.39 o 
   9   1   0      178.28      160.98     30.11 o 
  10   1   0     1790.70     1765.23    114.93 o 
  11   1   0       49.91        5.38     26.81 o 
  12   1   0      310.58      346.51     49.32 o 
   1   2   0     2747.89     3224.77     69.23 o 
   2   2   0      745.75      848.54     27.62 o 
   3   2   0    15401.17    16404.08    443.27 o 
   4   2   0     6566.96     6402.54    222.84 o 
   5   2   0     2291.79     2610.08    130.40 o 
   6   2   0      983.56     1038.88     53.23 o 
   7   2   0      453.97      403.21     36.19 o 
   8   2   0      595.19      648.42     79.11 o 
   9   2   0      551.36      564.70     96.55 o 
  10   2   0      252.86      212.44     36.92 o 
  11   2   0       49.98       51.11     48.21 o 
  12   2   0      353.98      335.51     49.48 o 
   1   3   0     3758.47     4369.21     93.46 o 
   2   3   0     5742.99     6006.06    128.62 o 
   3   3   0     1416.69     1355.80     38.70 o 
   4   3   0      544.05      541.29     26.40 o 
   5   3   0      160.36      142.18     20.42 o 
   6   3   0      650.74      583.83     49.18 o 
   7   3   0        0.95      -14.91     15.04 o 
   8   3   0      134.37      145.18     48.98 o 
   9   3   0      385.90      366.49     42.64 o 
  10   3   0       40.77       59.84     27.58 o 
  11   3   0       98.57       41.37     29.92 o 
  12   3   0       75.78       65.79     31.79 o 
   0   4   0    14633.27    18487.52    605.80 o 
   1   4   0     1483.30     1613.28     42.79 o 
   2   4   0     2372.13     2429.07     55.49 o 
   3   4   0      415.94      339.64     14.43 o 
   4   4   0     1359.66     1233.98     37.99 o 
   5   4   0      626.82      624.88     30.66 o 
   6   4   0       46.93      108.47     29.41 o 
   7   4   0     1519.63     1305.51     99.57 o 
   8   4   0      921.57      939.06     69.69 o 
   9   4   0        2.59       -6.81     20.35 o 
  10   4   0      593.83      541.77     52.75 o 
  11   4   0      444.26      366.50     47.16 o 
  12   4   0      292.83      328.47     49.00 o 
   1   5   0       32.39       31.20      6.88 o 
   2   5   0      519.08      466.11     15.70 o 
   3   5   0    12181.37    13127.80    277.47 o 
   4   5   0       96.59       95.96     10.26 o 
   5   5   0     2840.09     2530.57     63.05 o 
   6   5   0     2047.28     2064.50     75.16 o 
   7   5   0      418.93      439.06     38.34 o 
   8   5   0      647.92      642.72     78.92 o 
   9   5   0     2316.91     2039.43    115.90 o 
  10   5   0       10.24       -0.87     23.34 o 
  11   5   0        2.55       -6.47     25.57 o 
  12   5   0      145.63      149.05     37.28 o 
   0   6   0     9555.08    10997.59    517.31 o 
   1   6   0     3898.09     3548.41     89.29 o 
   2   6   0      831.58      850.46     24.06 o 
   3   6   0    11289.56    11258.74    239.64 o 
   4   6   0     5831.89     6057.13    134.40 o 
   5   6   0     3681.91     3957.44     92.90 o 
   6   6   0      299.41      281.77     21.06 o 
   7   6   0     5102.36     4869.99    149.55 o 
   8   6   0     1583.53     1577.56     77.21 o 
   9   6   0      178.07      149.62     25.18 o 
  10   6   0       75.36      122.97     25.20 o 
  11   6   0      944.11      762.76     54.09 o 
  12   6   0       85.43      146.57     36.14 o 
   1   7   0      161.86      147.81     11.38 o 
   2   7   0     1915.15     1871.70     52.55 o 
   3   7   0      368.87      399.60     16.56 o 
   4   7   0        0.19       39.43      8.41 o 
   5   7   0     2039.55     2130.24     55.61 o 
   6   7   0      915.67      927.02     36.44 o 
   7   7   0       72.32      119.05     17.26 o 
   8   7   0     1077.30     1175.82    103.81 o 
   9   7   0     1410.31     1440.09     64.60 o 
  10   7   0      419.92      548.22     56.15 o 
  11   7   0       11.46        4.78     25.97 o 
   0   8   0      102.52       93.31     25.61 o 
   1   8   0     1550.96     1806.63     58.36 o 
   2   8   0      177.53      185.33     14.36 o 
   3   8   0     4580.32     4936.99    110.77 o 
   4   8   0      139.35      129.20     15.22 o 
   5   8   0      662.65      644.09     25.27 o 
   6   8   0       58.29       43.25     13.12 o 
   7   8   0      562.63      661.96     41.13 o 
   8   8   0      754.27      757.28     49.56 o 
   9   8   0       21.21      -17.88     20.89 o 
  10   8   0       16.90       -0.87     21.73 o 
  11   8   0      236.81      212.41     41.52 o 
   1   9   0     4030.92     4023.04    103.59 o 
   2   9   0      255.90      235.41     16.47 o 
   3   9   0       66.80       45.43     10.44 o 
   4   9   0      431.55      449.96     24.43 o 
   5   9   0     1188.44     1280.96     52.65 o 
   6   9   0      573.89      614.73     32.03 o 
   7   9   0        9.97      -11.26     14.56 o 
   8   9   0      105.35      103.56     22.41 o 
   9   9   0     1058.09     1295.20     81.79 o 
  10   9   0        0.30       -1.82     28.94 o 
  11   9   0      128.38      114.87     35.46 o 
   0  10   0     1778.66     1812.56    111.71 o 
   1  10   0     1586.65     1387.69     53.88 o 
   2  10   0       87.74      119.28     13.26 o 
   3  10   0     2589.26     2352.02     67.93 o 
   4  10   0      103.74      148.47     16.20 o 
   5  10   0      977.89     1016.50     50.09 o 
   6  10   0      208.23      230.45     26.31 o 
   7  10   0      315.01      289.22     29.89 o 
   8  10   0        8.83        2.49     17.39 o 
   9  10   0        2.43       -1.89     18.09 o 
  10  10   0      216.65      324.85     55.97 o 
   1  11   0     4994.52     4593.18    141.03 o 
   2  11   0      644.45      571.31     58.80 o 
   3  11   0      710.08      658.61     43.14 o 
   4  11   0      649.23      729.92     39.72 o 
   5  11   0     1278.59     1109.09     42.42 o 
   6  11   0     1069.28     1090.90     71.19 o 
   7  11   0       34.04       31.00     18.11 o 
   8  11   0        3.66       -8.34     17.46 o 
   9  11   0      412.45      429.61     40.06 o 
  10  11   0      135.26      141.96     35.94 o 
   0  12   0     1179.62     1058.02     82.38 o 
   1  12   0     1918.28     1871.41    129.46 o 
   2  12   0      207.99      221.79     24.69 o 
   3  12   0     2654.35     2375.31     84.17 o 
   4  12   0       86.26       58.27     16.61 o 
   5  12   0       20.03       24.37     14.87 o 
   6  12   0      264.25      262.18     36.06 o 
   7  12   0      633.65      737.17     59.16 o 
   8  12   0      482.07      408.72     48.50 o 
   9  12   0        0.57       11.24     19.96 o 
   1  13   0     2739.12     2835.90     98.14 o 
   2  13   0      667.74      610.35     39.23 o 
   3  13   0     1115.51     1201.51     69.31 o 
   4  13   0        7.03       -4.91     15.72 o 
   5  13   0      930.27      997.31    173.11 o 
   6  13   0      866.31      816.42     60.92 o 
   7  13   0        5.85       40.51     24.12 o 
   8  13   0       95.75       80.93     29.89 o 
   9  13   0      275.79      253.92     65.45 o 
   0  14   0      369.98      333.72     39.42 o 
   1  14   0      423.83      596.57     40.89 o 
   2  14   0      275.16      306.74     30.57 o 
   3  14   0      683.53      776.00     45.77 o 
   4  14   0     1022.06     1135.46     70.31 o 
   5  14   0      230.40      275.41     38.68 o 
   6  14   0        1.60       36.47     25.61 o 
   7  14   0       81.07       93.51     29.44 o 
   8  14   0      806.97      807.52     69.05 o 
   1  15   0      843.80      785.01     48.11 o 
   2  15   0     1812.94     2045.18     88.65 o 
   3  15   0      194.63      161.28     24.90 o 
   4  15   0        8.65        9.87     22.23 o 
   5  15   0      640.64      621.52     63.95 o 
   6  15   0      807.15      891.61     66.85 o 
   7  15   0       57.61       81.85     29.14 o 
   8  15   0      207.64      243.83     40.68 o 
   0  16   0      256.76      310.16     41.49 o 
   1  16   0       73.62       58.11     20.84 o 
   2  16   0        0.27       21.04     18.69 o 
   3  16   0        1.38      -15.72     21.26 o 
   4  16   0      848.90      983.46     70.25 o 
   5  16   0      166.67      140.26     31.46 o 
   6  16   0       73.41       60.81     51.70 o 
   7  16   0        3.91       14.79     25.06 o 
   1  17   0      128.55      125.02     21.67 o 
   2  17   0     1057.33     1070.11     74.20 o 
   3  17   0       37.73       26.68     24.42 o 
   4  17   0       26.66       60.79     28.96 o 
   5  17   0      115.94      163.71     35.65 o 
   6  17   0      433.81      513.77     55.65 o 
   0  18   0      558.14      514.08     55.68 o 
   1  18   0        0.72       17.74     18.06 o 
   2  18   0      208.80      232.04     39.73 o 
   3  18   0      142.04      210.74     38.87 o 
   4  18   0      474.23      474.07     72.63 o 
   1  19   0       54.20       96.90     25.91 o 
   2  19   0      730.75      634.94     61.83 o 
   1   0   1    20998.92    23014.95    613.61 o 
   2   0   1     1403.47     1314.57     41.13 o 
   3   0   1      316.67      386.38     24.21 o 
   4   0   1      150.30      108.64     40.97 o 
   5   0   1       34.99       50.43     16.01 o 
   6   0   1      481.26      355.16     32.44 o 
   7   0   1      708.29      609.95     54.97 o 
   8   0   1        1.46       -8.12     17.00 o 
   9   0   1      236.97      216.68     34.19 o 
  10   0   1      689.23      661.80    129.48 o 
  11   0   1     1378.49     1151.26     79.48 o 
  12   0   1        0.62       45.91     31.90 o 
 -12   1   1       53.97       47.86     32.09 o 
 -11   1   1       99.21      110.62     31.49 o 
 -10   1   1      200.18      181.70     35.53 o 
  -9   1   1      540.67      532.78     48.21 o 
  -8   1   1      371.75      390.92     71.05 o 
  -7   1   1     1559.41     1466.94     83.55 o 
  -6   1   1     1016.16      971.42     52.40 o 
  -5   1   1     7203.86     7118.77    245.78 o 
  -4   1   1      646.95      652.39     35.35 o 
  -3   1   1     3365.14     3665.22    137.97 o 
  -2   1   1      461.26      469.07     17.32 o 
  -1   1   1    20789.13    23183.83    606.05 o 
   0   1   1        3.86        1.57      2.17 o 
   1   1   1    20120.89    22421.66    469.73 o 
   2   1   1      396.77      387.62     15.81 o 
   3   1   1     3826.76     4184.27    139.23 o 
   4   1   1      644.67      603.21     34.89 o 
   5   1   1     6981.40     6856.99    245.21 o 
   6   1   1     1027.62     1021.11     77.01 o 
   7   1   1     1685.35     1719.05     77.97 o 
   8   1   1      339.31      353.26     38.27 o 
   9   1   1      511.26      439.76     45.95 o 
  10   1   1      222.13      186.95     35.61 o 
  11   1   1      117.27      172.85     45.13 o 
  12   1   1       50.26       34.32     30.09 o 
 -12   2   1       16.08        8.23     28.26 o 
 -11   2   1     1697.99     1784.89    138.05 o 
 -10   2   1       78.73       41.74     40.25 o 
  -9   2   1      142.03      121.40     28.83 o 
  -8   2   1      728.86      746.56     51.70 o 
  -7   2   1     3985.25     3691.91    143.05 o 
  -6   2   1       27.89       22.23     14.97 o 
  -5   2   1      981.07      920.76     49.44 o 
  -4   2   1     1023.81     1016.23     37.59 o 
  -3   2   1     8753.29     9209.67    247.52 o 
  -2   2   1    12254.81    14154.03    294.28 o 
  -1   2   1    12678.43    14750.36    355.42 o 
   0   2   1     5973.21     6082.32    142.29 o 
   1   2   1    13700.18    15693.13    317.08 o 
   2   2   1    12437.38    14133.44    294.62 o 
   3   2   1     8118.27     8852.86    214.64 o 
   4   2   1      983.41      924.25     52.72 o 
   5   2   1     1207.98     1145.53     63.84 o 
   6   2   1       15.82        7.38     17.30 o 
   7   2   1     3701.89     3539.64    154.68 o 
   8   2   1      688.71      619.33     61.65 o 
   9   2   1      122.68      109.83     29.73 o 
  10   2   1       60.51       20.60     35.20 o 
  11   2   1     1661.96     1665.75    102.62 o 
  12   2   1        7.83      -23.11     27.77 o 
 -12   3   1      189.06      200.69     40.26 o 
 -11   3   1       23.95       11.49     28.07 o 
 -10   3   1      547.76      557.05     63.70 o 
  -9   3   1      954.67     1002.24     65.82 o 
  -8   3   1      715.14      723.04     51.72 o 
  -7   3   1      388.72      410.52     91.86 o 
  -6   3   1     1564.74     1583.41     73.85 o 
  -5   3   1     4254.03     4337.74    128.21 o 
  -4   3   1     1764.70     1757.66     60.43 o 
  -3   3   1     2959.90     3111.39     82.36 o 
  -2   3   1      846.97      873.50     22.58 o 
  -1   3   1     2182.94     2525.92     59.51 o 
   0   3   1        0.18       -3.60      3.60 o 
   1   3   1     1943.28     2311.89     44.33 o 
   2   3   1      839.30      841.17     21.13 o 
   3   3   1     3237.57     3406.09     74.36 o 
   4   3   1     1854.78     1958.39     53.06 o 
   5   3   1     4062.39     4244.31    157.72 o 
   6   3   1     1583.16     1671.78     74.57 o 
   7   3   1      354.60      359.73     44.55 o 
   8   3   1      681.77      678.32     51.40 o 
   9   3   1      820.32      927.14     63.53 o 
  10   3   1      523.30      453.42     50.14 o 
  11   3   1       31.67       18.10     28.93 o 
  12   3   1      151.67      102.57     35.81 o 
 -12   4   1      122.43      211.36     40.94 o 
 -11   4   1     1042.31     1153.35     78.78 o 
 -10   4   1      348.87      362.50     44.41 o 
  -9   4   1       10.81        6.30     21.37 o 
  -8   4   1     2655.09     2570.76    107.89 o 
  -7   4   1     2694.46     2389.14    102.03 o 
  -6   4   1       11.17       16.28     11.74 o 
  -5   4   1     3551.18     3380.81    102.34 o 
  -4   4   1     6765.98     7159.60    173.56 o 
  -3   4   1     5638.05     5914.50    137.73 o 
  -2   4   1     1575.99     1668.71     41.25 o 
  -1   4   1     3526.04     3742.97     92.99 o 
   0   4   1     2255.34     2357.50     58.07 o 
   1   4   1     3643.68     3853.40     69.52 o 
   2   4   1     1661.29     1820.51     41.90 o 
   3   4   1     5118.36     5412.09    123.02 o 
   4   4   1     6690.78     7085.44    155.44 o 
   5   4   1     3332.04     3218.00    101.27 o 
   6   4   1       29.22       40.09     16.34 o 
   7   4   1     2538.08     2408.12    103.32 o 
   8   4   1     2540.04     2231.62    104.29 o 
   9   4   1       20.23        7.16     21.03 o 
  10   4   1      385.74      372.05     67.11 o 
  11   4   1     1016.31     1006.84     75.39 o 
  12   4   1       97.26      151.56     37.81 o 
 -12   5   1       75.72       79.09     45.82 o 
 -11   5   1       18.13       58.23     28.02 o 
 -10   5   1      953.60     1008.66     70.81 o 
  -9   5   1      779.25      747.19     69.44 o 
  -8   5   1      695.76      714.04     51.69 o 
  -7   5   1     1067.69     1032.16     44.69 o 
  -6   5   1     4826.19     4759.23    139.97 o 
  -5   5   1     2582.29     2535.83     81.66 o 
  -4   5   1     1535.28     1454.73     39.39 o 
  -3   5   1     1533.55     1495.14     37.86 o 
  -2   5   1     3497.44     3964.83     87.04 o 
  -1   5   1     1494.42     1541.86     49.63 o 
   0   5   1       81.20       73.24      5.84 o 
   1   5   1     1558.95     1617.99     34.45 o 
   2   5   1     3483.10     3899.24     87.13 o 
   3   5   1     1395.92     1434.11     37.84 o 
   4   5   1     1538.82     1485.67     39.79 o 
   5   5   1     2507.82     2525.13     63.24 o 
   6   5   1     4620.19     4497.55    156.67 o 
   7   5   1      958.30      835.63     44.39 o 
   8   5   1      679.72      644.97     50.08 o 
   9   5   1      646.30      619.78     53.46 o 
  10   5   1      856.57      949.54     68.83 o 
  11   5   1       13.44        2.13     20.06 o 
  12   5   1       77.99       76.44     27.12 o 
 -12   6   1      127.74       98.82     43.44 o 
 -11   6   1      269.95      230.62     32.49 o 
 -10   6   1      171.12      282.03     40.06 o 
  -9   6   1       58.88       45.90     24.14 o 
  -8   6   1      267.71      282.74     35.19 o 
  -7   6   1      601.12      585.87     49.48 o 
  -6   6   1      112.56       90.75     14.33 o 
  -5   6   1     1174.60     1142.32     34.18 o 
  -4   6   1     2996.99     2864.75     71.01 o 
  -3   6   1      287.79      279.86     13.34 o 
  -2   6   1      771.73      781.38     22.36 o 
  -1   6   1       64.68       65.13     11.01 o 
   0   6   1      198.15      193.85      8.16 o 
   1   6   1       27.54        9.04      6.77 o 
   2   6   1      712.30      728.29     22.22 o 
   3   6   1      226.16      209.48     12.58 o 
   4   6   1     3220.01     3141.12     72.01 o 
   5   6   1     1084.02     1091.48     34.03 o 
   6   6   1      138.82      130.22     13.54 o 
   7   6   1      632.96      600.20     31.76 o 
   8   6   1      335.73      316.73     30.31 o 
   9   6   1       62.66       47.16     18.61 o 
  10   6   1      199.06      231.81     30.36 o 
  11   6   1      282.93      298.10     39.34 o 
  12   6   1      106.42      124.26     35.79 o 
 -11   7   1       14.49        9.08     25.67 o 
 -10   7   1     1143.37     1038.21     82.99 o 
  -9   7   1      266.88      245.41     29.67 o 
  -8   7   1      279.24      258.89     24.94 o 
  -7   7   1      288.10      294.78     24.52 o 
  -6   7   1     4109.23     3793.62    113.10 o 
  -5   7   1      557.53      617.52     23.82 o 
  -4   7   1      440.30      484.39     19.29 o 
  -3   7   1     1419.77     1435.42     38.01 o 
  -2   7   1     6685.79     6721.83    168.28 o 
  -1   7   1     1274.30     1589.67     49.62 o 
   0   7   1       78.34       41.60     11.30 o 
   1   7   1     1149.37     1437.67     43.16 o 
   2   7   1     6744.57     7072.91    150.11 o 
   3   7   1     1396.31     1459.37     38.35 o 
   4   7   1      360.74      364.50     20.69 o 
   5   7   1      468.67      527.61     26.03 o 
   6   7   1     4157.37     3684.22     90.57 o 
   7   7   1      311.85      337.74     26.08 o 
   8   7   1      247.69      230.84     40.66 o 
   9   7   1      230.79      242.15     54.45 o 
  10   7   1     1141.50     1121.44     77.01 o 
  11   7   1       18.26       51.98     30.13 o 
 -11   8   1       78.89       60.90     30.53 o 
 -10   8   1      190.96      210.37     41.30 o 
  -9   8   1       10.96       31.81     42.13 o 
  -8   8   1      782.57      764.82     48.16 o 
  -7   8   1     1187.63     1059.97     52.48 o 
  -6   8   1      366.94      337.97     20.36 o 
  -5   8   1      391.05      431.60     21.14 o 
  -4   8   1     3080.03     2837.89     70.71 o 
  -3   8   1      691.31      657.07     26.94 o 
  -2   8   1     1501.88     1324.48     40.83 o 
  -1   8   1      980.36     1048.19     39.05 o 
   0   8   1     4653.00     3858.23    193.10 o 
   1   8   1     1072.41     1124.12     35.09 o 
   2   8   1     1503.23     1278.73     40.66 o 
   3   8   1      649.22      641.76     26.02 o 
   4   8   1     3360.04     3032.78     71.50 o 
   5   8   1      435.87      505.89     22.33 o 
   6   8   1      382.34      340.27     20.60 o 
   7   8   1     1223.39     1137.79     74.01 o 
   8   8   1     1063.34      964.11     50.87 o 
   9   8   1       11.07       11.69     31.13 o 
  10   8   1      205.56      202.48     37.24 o 
  11   8   1       88.51       81.18     33.05 o 
 -11   9   1        1.16       15.81     27.71 o 
 -10   9   1      645.03      627.35     82.47 o 
  -9   9   1       61.93       83.21     22.44 o 
  -8   9   1      243.23      283.82     31.38 o 
  -7   9   1      178.96      214.32     27.06 o 
  -6   9   1      681.58      670.78     54.33 o 
  -5   9   1      526.54      489.87     26.38 o 
  -4   9   1      982.69      925.48     37.19 o 
  -3   9   1     1718.61     1696.48     51.21 o 
  -2   9   1     7718.16     7685.81    189.78 o 
  -1   9   1     1173.36     1075.84     34.73 o 
   0   9   1      834.59      701.50     41.89 o 
   1   9   1     1134.88     1058.86     35.08 o 
   2   9   1     7719.98     7812.84    190.56 o 
   3   9   1     1673.16     1651.35     51.37 o 
   4   9   1     1001.16      912.36     34.78 o 
   5   9   1      509.12      448.41     35.30 o 
   6   9   1      925.34      919.94     37.11 o 
   7   9   1      168.86      205.61     21.15 o 
   8   9   1      219.17      259.30     30.02 o 
   9   9   1       65.19       56.96     25.27 o 
  10   9   1      645.61      640.60     61.27 o 
  11   9   1        0.72        2.17     26.87 o 
 -10  10   1      258.96      293.50     45.12 o 
  -9  10   1      138.47      170.75     36.98 o 
  -8  10   1     1506.46     1494.05     68.34 o 
  -7  10   1      227.02      245.26     27.55 o 
  -6  10   1      821.30      830.26     63.41 o 
  -5  10   1      127.94      136.05     16.40 o 
  -4  10   1     1486.74     1591.07     50.46 o 
  -3  10   1       75.94       51.52     11.18 o 
  -2  10   1       98.87       89.90     15.54 o 
  -1  10   1      480.28      572.17     32.10 o 
   0  10   1     4442.06     4612.96    169.82 o 
   1  10   1      461.68      466.25     30.50 o 
   2  10   1      104.07      108.66     12.93 o 
   3  10   1       91.90       87.11     12.68 o 
   4  10   1     1439.77     1511.91     50.28 o 
   5  10   1      114.18       84.20     15.16 o 
   6  10   1      810.10      764.08     36.82 o 
   7  10   1      233.78      231.74     22.87 o 
   8  10   1     1627.53     1698.83     70.19 o 
   9  10   1      150.36      151.82     26.05 o 
  10  10   1      268.02      210.64     41.49 o 
 -10  11   1      386.85      406.23     71.91 o 
  -9  11   1       93.57      123.36     35.75 o 
  -8  11   1      313.10      448.26     38.73 o 
  -7  11   1       23.29       37.11     20.90 o 
  -6  11   1     1208.55     1232.99     56.26 o 
  -5  11   1      384.24      383.25     30.20 o 
  -4  11   1      468.26      491.72     32.89 o 
  -3  11   1      355.00      292.54     25.54 o 
  -2  11   1     5502.86     5433.33    165.06 o 
  -1  11   1      155.27      150.06     21.15 o 
   0  11   1      288.28      347.64     59.96 o 
   1  11   1      194.16      144.95     20.51 o 
   2  11   1     5480.96     5581.37    166.15 o 
   3  11   1      305.22      274.94     26.20 o 
   4  11   1      482.46      536.19     34.36 o 
   5  11   1      385.30      381.40     26.02 o 
   6  11   1     1289.66     1360.50     49.25 o 
   7  11   1       31.50       65.77     19.14 o 
   8  11   1      296.87      340.69     35.24 o 
   9  11   1       72.76       78.61     22.95 o 
  10  11   1      369.69      454.06     54.36 o 
  -9  12   1        1.81      -19.28     19.28 o 
  -8  12   1      566.12      554.19     54.72 o 
  -7  12   1      192.79      180.46     33.65 o 
  -6  12   1        4.02        3.32     19.11 o 
  -5  12   1      147.58      123.47     31.88 o 
  -4  12   1      977.43      921.81     45.85 o 
  -3  12   1       30.23       40.09     24.46 o 
  -2  12   1       79.04       91.72     18.52 o 
  -1  12   1      408.13      489.80     33.28 o 
   0  12   1     2127.97     2019.82    170.15 o 
   1  12   1      376.56      469.27     33.56 o 
   2  12   1       87.35      143.75     21.09 o 
   3  12   1        8.42       10.18     14.15 o 
   4  12   1      975.68      927.99     45.44 o 
   5  12   1      126.09      109.59     26.71 o 
   6  12   1        5.50        8.03     20.61 o 
   7  12   1      170.36      189.81     33.70 o 
   8  12   1      561.63      521.82     58.51 o 
   9  12   1        2.48        7.70     27.76 o 
  -9  13   1      596.61      639.22     61.94 o 
  -8  13   1      147.31      150.73     34.99 o 
  -7  13   1      313.73      333.05     44.19 o 
  -6  13   1      912.75      748.07     59.14 o 
  -5  13   1      594.74      709.05     55.71 o 
  -4  13   1        3.57       -6.16     30.44 o 
  -3  13   1      546.52      579.44     37.81 o 
  -2  13   1     1575.34     1427.96     79.75 o 
  -1  13   1      176.93      222.23     26.20 o 
   0  13   1        0.78       40.24     16.74 o 
   1  13   1      273.68      359.21     31.29 o 
   2  13   1     1720.39     1561.43     62.70 o 
   3  13   1      488.51      527.41     37.33 o 
   4  13   1        1.04        4.56     15.55 o 
   5  13   1      621.84      695.38     54.12 o 
   6  13   1      928.48      808.38     75.29 o 
   7  13   1      323.65      401.79     45.66 o 
   8  13   1      161.12      203.49     70.71 o 
   9  13   1      569.95      601.45     59.17 o 
  -8  14   1      191.67      173.19     36.12 o 
  -7  14   1      720.40      731.77     69.05 o 
  -6  14   1       75.27       42.80     25.92 o 
  -5  14   1      540.75      434.76     47.62 o 
  -4  14   1      738.52      592.63     52.52 o 
  -3  14   1      192.91      182.52     25.39 o 
  -2  14   1      310.50      261.85     28.86 o 
  -1  14   1      820.50      694.51     43.29 o 
   0  14   1      906.91      770.23     45.83 o 
   1  14   1      824.68      707.92     44.35 o 
   2  14   1      330.87      290.06     30.02 o 
   3  14   1      215.70      228.52     27.41 o 
   4  14   1      771.48      678.21     50.78 o 
   5  14   1      562.86      562.47     50.53 o 
   6  14   1      101.21      100.53     29.25 o 
   7  14   1      723.19      775.07     87.15 o 
   8  14   1      219.00      157.51     33.59 o 
  -8  15   1       45.98      126.05     34.32 o 
  -7  15   1      128.85       97.92     31.11 o 
  -6  15   1      394.50      384.91     46.94 o 
  -5  15   1      377.14      314.22     42.83 o 
  -4  15   1       21.73        1.58     21.21 o 
  -3  15   1      444.08      441.69     79.94 o 
  -2  15   1      395.76      414.94     35.54 o 
  -1  15   1      157.56      162.65     25.28 o 
   0  15   1        7.49        1.18     14.48 o 
   1  15   1      280.50      307.65     32.18 o 
   2  15   1      439.81      391.96     35.79 o 
   3  15   1      426.44      404.30     36.51 o 
   4  15   1       28.94       38.95     19.19 o 
   5  15   1      339.52      364.19     44.19 o 
   6  15   1      388.30      397.62     46.13 o 
   7  15   1      134.92      150.18     34.76 o 
   8  15   1       47.45      105.45     50.17 o 
  -7  16   1      548.49      533.58     56.73 o 
  -6  16   1      145.18      212.11     38.13 o 
  -5  16   1      496.78      494.66     52.25 o 
  -4  16   1       44.98       74.24     28.56 o 
  -3  16   1      655.07      639.07     63.92 o 
  -2  16   1       38.79       45.03     24.66 o 
  -1  16   1      580.99      597.75     38.12 o 
   0  16   1       68.78       78.39     21.05 o 
   1  16   1      661.33      624.60     45.93 o 
   2  16   1       42.88       27.19     19.50 o 
   3  16   1      642.65      632.71     45.24 o 
   4  16   1       67.09      102.60     28.90 o 
   5  16   1      537.44      491.90    105.47 o 
   6  16   1      155.04      139.31     33.69 o 
   7  16   1      565.25      598.03     89.48 o 
  -6  17   1      171.10      245.62     86.71 o 
  -5  17   1      321.60      472.54     51.96 o 
  -4  17   1       60.84       53.36     31.07 o 
  -3  17   1      183.29      176.76     34.70 o 
  -2  17   1      134.28      149.88     33.05 o 
  -1  17   1      182.93      178.83     24.63 o 
   0  17   1       69.30       68.36     19.68 o 
   1  17   1      195.85      223.39     45.31 o 
   2  17   1      114.31      254.80     39.25 o 
   3  17   1      203.35      203.16     49.29 o 
   4  17   1       53.48       58.09     29.13 o 
   5  17   1      313.31      365.42     55.08 o 
   6  17   1      163.38      199.53     56.66 o 
  -4  18   1        4.60       52.15     29.54 o 
  -3  18   1      672.23      789.89     66.53 o 
  -2  18   1       82.48       51.30     27.16 o 
  -1  18   1      133.79      157.25     28.17 o 
   0  18   1        5.72       -0.20     16.87 o 
   1  18   1      141.39      147.12     23.90 o 
   2  18   1       80.69       91.62     25.21 o 
   3  18   1      630.12      735.65     65.17 o 
   4  18   1        5.73        4.10     24.72 o 
  -2  19   1       58.58       78.04     60.96 o 
  -1  19   1      537.27      612.13     48.87 o 
   0  19   1       33.43       64.42     24.45 o 
   1  19   1      494.95      454.58     38.03 o 
   2  19   1       61.31       78.78     46.68 o 
   0   0   2    34824.09    39513.66   1056.35 o 
   1   0   2       57.29       51.49      4.68 o 
   2   0   2      447.14      389.11     22.58 o 
   3   0   2     1915.49     1961.61     87.47 o 
   4   0   2     1901.93     1937.94     63.08 o 
   5   0   2     2633.35     2553.42    101.59 o 
   6   0   2     1183.26     1144.25     58.32 o 
   7   0   2      242.90      252.06     35.51 o 
   8   0   2      625.58      642.26     49.93 o 
   9   0   2      282.93      234.10     42.88 o 
  10   0   2      102.08       75.08     27.20 o 
  11   0   2       12.22       -9.85     25.55 o 
  12   0   2      230.88      205.97     41.62 o 
 -12   1   2      321.25      352.69     50.89 o 
 -11   1   2       45.30       33.81     26.77 o 
 -10   1   2      768.93      778.94    124.41 o 
  -9   1   2      765.16      801.58     59.83 o 
  -8   1   2      286.19      257.78     34.79 o 
  -7   1   2      615.96      637.95     45.35 o 
  -6   1   2     2037.03     2105.80     84.69 o 
  -5   1   2     2601.49     2776.91    108.33 o 
  -4   1   2     3255.64     3182.61     99.95 o 
  -3   1   2     1561.36     1621.75     45.01 o 
  -2   1   2     6704.41     7287.45    189.58 o 
  -1   1   2     4170.10     5150.65    171.45 o 
   0   1   2     3645.85     4067.64     97.17 o 
   1   1   2     4104.30     5026.09    120.59 o 
   2   1   2     5898.49     6479.99    190.22 o 
   3   1   2     1615.56     1642.33     55.78 o 
   4   1   2     3441.93     3545.53    101.41 o 
   5   1   2     2602.24     2746.85    108.43 o 
   6   1   2     1691.93     1681.71     80.85 o 
   7   1   2      588.79      507.86     42.24 o 
   8   1   2      340.50      469.27     72.88 o 
   9   1   2      701.05      797.12     86.54 o 
  10   1   2      734.75      791.36     62.45 o 
  11   1   2       54.67       55.14     29.28 o 
  12   1   2      315.55      387.86     51.28 o 
 -12   2   2      444.21      532.76     59.19 o 
 -11   2   2      232.33      213.98     50.31 o 
 -10   2   2      246.81      227.30     50.95 o 
  -9   2   2      184.43      177.27     45.27 o 
  -8   2   2     1780.90     1806.29     85.55 o 
  -7   2   2     2054.74     1924.51    145.84 o 
  -6   2   2     1350.16     1328.62     65.11 o 
  -5   2   2     3304.71     3493.13    135.70 o 
  -4   2   2     4739.23     4657.03    116.44 o 
  -3   2   2     6038.51     6297.88    156.31 o 
  -2   2   2     9058.02    10117.88    283.99 o 
  -1   2   2     4988.40     5629.80    136.93 o 
   0   2   2    15601.79    17943.59    372.93 o 
   1   2   2     5136.62     5884.85    122.20 o 
   2   2   2     9303.65    10632.06    219.67 o 
   3   2   2     6370.68     6755.16    158.19 o 
   4   2   2     4553.15     4654.37    135.07 o 
   5   2   2     3487.26     3727.95    136.86 o 
   6   2   2     1350.18     1400.45     82.52 o 
   7   2   2     2040.50     1993.24     89.45 o 
   8   2   2     1670.65     1529.03     80.82 o 
   9   2   2      203.45      192.52     34.13 o 
  10   2   2      264.66      333.74     43.21 o 
  11   2   2      219.29      183.44     38.91 o 
  12   2   2      478.34      542.31     59.82 o 
 -12   3   2      299.10      289.54     46.29 o 
 -11   3   2       45.37       36.60     27.72 o 
 -10   3   2      811.83      798.28     62.27 o 
  -9   3   2     1616.18     1509.66    215.00 o 
  -8   3   2      666.93      722.59     52.74 o 
  -7   3   2       51.90       55.37     20.07 o 
  -6   3   2     5398.12     5471.48    189.70 o 
  -5   3   2     4547.26     4521.72    136.46 o 
  -4   3   2     4365.94     4572.89    133.97 o 
  -3   3   2     7427.69     7978.61    189.05 o 
  -2   3   2    17100.56    18804.48    498.55 o 
  -1   3   2     9316.73     9961.63    234.53 o 
   0   3   2      745.73      775.25     20.33 o 
   1   3   2     9225.59    10076.89    210.22 o 
   2   3   2    16653.94    18288.68    385.05 o 
   3   3   2     7551.59     7909.70    154.86 o 
   4   3   2     4334.84     4594.42    116.25 o 
   5   3   2     4787.26     4689.05    168.66 o 
   6   3   2     4973.99     4752.45    186.98 o 
   7   3   2       33.71       34.20     23.67 o 
   8   3   2      577.95      629.10     53.94 o 
   9   3   2     1724.95     1593.50     82.44 o 
  10   3   2      797.97      765.36     62.14 o 
  11   3   2       59.15       27.38     27.99 o 
  12   3   2      312.41      296.87     45.77 o 
 -12   4   2      575.83      588.32    153.79 o 
 -11   4   2      217.47      225.91     59.02 o 
 -10   4   2      481.46      440.18     49.18 o 
  -9   4   2       89.22      118.12     41.72 o 
  -8   4   2     2517.29     2320.15    103.13 o 
  -7   4   2     1417.72     1253.68     66.06 o 
  -6   4   2      339.43      358.47     27.06 o 
  -5   4   2      745.49      720.80     35.25 o 
  -4   4   2    10909.59    10841.66    290.88 o 
  -3   4   2     2310.73     2221.07     54.27 o 
  -2   4   2      325.69      342.59     15.35 o 
  -1   4   2     1153.23     1246.43     31.48 o 
   0   4   2    12742.39    13122.95    305.15 o 
   1   4   2      890.07      982.04     26.84 o 
   2   4   2      378.25      369.22     11.69 o 
   3   4   2     2461.28     2450.11     51.04 o 
   4   4   2    10042.16    10275.91    224.89 o 
   5   4   2      907.24      826.39     27.04 o 
   6   4   2      426.18      392.35     27.68 o 
   7   4   2     1392.58     1358.77     67.81 o 
   8   4   2     2321.79     2196.50    101.58 o 
   9   4   2      102.36       82.41     27.23 o 
  10   4   2      468.69      424.28     47.78 o 
  11   4   2      240.88      154.83     34.52 o 
  12   4   2      598.05      618.89     63.99 o 
 -12   5   2      113.09       62.48     32.82 o 
 -11   5   2       20.07       36.90     27.31 o 
 -10   5   2      247.24      246.48     48.18 o 
  -9   5   2      617.77      579.83     51.94 o 
  -8   5   2      978.68      998.73     59.86 o 
  -7   5   2      102.26       84.15     18.66 o 
  -6   5   2     2126.73     2144.62     75.51 o 
  -5   5   2     1202.46     1218.03     43.97 o 
  -4   5   2     2861.81     3263.13     83.75 o 
  -3   5   2     3466.09     3624.83     78.10 o 
  -2   5   2     1653.16     1772.26     52.85 o 
  -1   5   2     2624.43     2547.27     62.54 o 
   0   5   2     2652.00     3010.78     74.49 o 
   1   5   2     2386.45     2360.26     55.36 o 
   2   5   2     2032.50     2165.00     43.96 o 
   3   5   2     3938.13     4063.86     79.53 o 
   4   5   2     2848.21     3130.24     75.14 o 
   5   5   2     1020.94      963.52     32.11 o 
   6   5   2     2155.05     2211.25     75.92 o 
   7   5   2      150.04      142.13     21.06 o 
   8   5   2      900.80      907.60     49.32 o 
   9   5   2      655.35      613.56     42.87 o 
  10   5   2      276.58      329.71     34.68 o 
  11   5   2       18.83       30.03     20.20 o 
  12   5   2      117.36       85.60     25.41 o 
 -12   6   2       79.14      103.89     44.13 o 
 -11   6   2      276.69      285.05     43.54 o 
 -10   6   2      310.62      306.97     57.55 o 
  -9   6   2      188.07      159.68     31.39 o 
  -8   6   2      598.18      633.26     47.46 o 
  -7   6   2     1068.08     1112.58     47.82 o 
  -6   6   2      133.78      104.02     16.82 o 
  -5   6   2     1556.66     1511.59     42.46 o 
  -4   6   2     3403.32     3405.87     75.87 o 
  -3   6   2     6909.26     6983.40    149.54 o 
  -2   6   2      437.09      434.28     13.78 o 
  -1   6   2     1465.96     1486.09     56.58 o 
   0   6   2       86.25       90.25      7.49 o 
   1   6   2     1674.10     1720.14     39.68 o 
   2   6   2      397.69      445.01     15.38 o 
   3   6   2     6411.97     6749.90    149.89 o 
   4   6   2     3037.06     2985.80     75.24 o 
   5   6   2     1554.34     1534.01     43.01 o 
   6   6   2       93.99       76.01     12.39 o 
   7   6   2     1026.74      978.49     47.99 o 
   8   6   2      526.01      512.09     37.72 o 
   9   6   2      166.34      129.15     40.66 o 
  10   6   2      264.38      319.15     38.58 o 
  11   6   2      319.06      344.09     37.15 o 
  12   6   2      104.66      139.80     36.28 o 
 -11   7   2       31.58       42.54     27.05 o 
 -10   7   2       39.78       50.65     27.99 o 
  -9   7   2     1440.61     1377.86     81.25 o 
  -8   7   2      619.89      646.37     36.36 o 
  -7   7   2       94.48      100.54     16.43 o 
  -6   7   2      348.95      379.83     41.31 o 
  -5   7   2     3131.56     3113.00     73.51 o 
  -4   7   2      306.23      325.18     16.37 o 
  -3   7   2     1364.29     1124.95     31.52 o 
  -2   7   2      381.43      377.66     13.89 o 
  -1   7   2     4714.29     4785.13    142.61 o 
   0   7   2       11.37       -1.70      4.41 o 
   1   7   2     5062.92     5155.06     99.94 o 
   2   7   2      529.82      543.95     22.06 o 
   3   7   2     1273.61     1116.38     32.09 o 
   4   7   2      325.97      331.27     16.97 o 
   5   7   2     3023.13     2842.07     84.95 o 
   6   7   2      446.72      481.70     23.63 o 
   7   7   2      115.18      147.33     17.91 o 
   8   7   2      660.15      693.91     42.70 o 
   9   7   2     1341.64     1318.92     63.16 o 
  10   7   2       36.08       62.74     27.03 o 
  11   7   2       27.04       52.23     28.82 o 
 -11   8   2      256.68      252.08     43.90 o 
 -10   8   2       21.39       20.23     25.73 o 
  -9   8   2      286.91      317.29     42.49 o 
  -8   8   2      275.75      250.70     29.77 o 
  -7   8   2     1835.05     1930.20     75.09 o 
  -6   8   2      151.52      186.93     22.85 o 
  -5   8   2     2524.48     2398.45     59.96 o 
  -4   8   2      293.82      305.93     16.28 o 
  -3   8   2     7794.29     7901.57    172.07 o 
  -2   8   2      173.68      221.17     14.88 o 
  -1   8   2     3096.49     3150.08     98.67 o 
   0   8   2       65.07       46.02      5.23 o 
   1   8   2     3390.37     3406.70     69.03 o 
   2   8   2      169.38      191.94     11.20 o 
   3   8   2     7743.89     7937.35    172.76 o 
   4   8   2      315.35      305.11     16.94 o 
   5   8   2     2434.31     2225.57     59.90 o 
   6   8   2      165.37      214.13     17.73 o 
   7   8   2     2031.77     1957.62     87.39 o 
   8   8   2      278.03      234.65     40.80 o 
   9   8   2      249.92      258.12     39.02 o 
  10   8   2       14.25       -3.55     23.17 o 
  11   8   2      242.58      269.83     45.78 o 
 -11   9   2       73.23      105.25     72.29 o 
 -10   9   2        5.08       13.24     39.45 o 
  -9   9   2     1737.80     1679.64     74.78 o 
  -8   9   2      198.92      156.03     25.83 o 
  -7   9   2      495.78      411.66     34.97 o 
  -6   9   2       84.48      118.64     22.61 o 
  -5   9   2     3025.97     2886.86     99.18 o 
  -4   9   2       52.37       50.91     11.47 o 
  -3   9   2     3081.74     3009.09     81.47 o 
  -2   9   2      628.04      633.50     25.94 o 
  -1   9   2     5226.50     5394.00    156.63 o 
   0   9   2      230.64      222.30     13.78 o 
   1   9   2     5355.53     5524.07    137.69 o 
   2   9   2      613.31      658.93     27.07 o 
   3   9   2     3182.42     2963.67     82.23 o 
   4   9   2       50.12       46.26     13.56 o 
   5   9   2     3252.79     3160.80     87.11 o 
   6   9   2       87.19      137.19     18.06 o 
   7   9   2      581.11      542.27     31.91 o 
   8   9   2      225.46      219.94     27.78 o 
   9   9   2     1735.22     1746.66     92.29 o 
  10   9   2        7.16       20.86     36.09 o 
  11   9   2       68.20       70.06     32.52 o 
 -10  10   2      224.40      280.18     44.69 o 
  -9  10   2       77.92       75.14     23.74 o 
  -8  10   2      103.90       91.68     23.01 o 
  -7  10   2     1898.17     1729.84     72.73 o 
  -6  10   2       22.28       27.20     15.98 o 
  -5  10   2      402.02      495.50     32.25 o 
  -4  10   2      603.86      580.90     27.52 o 
  -3  10   2     3263.24     3067.42     85.81 o 
  -2  10   2       26.34       25.71      8.73 o 
  -1  10   2     2481.21     2481.14     98.19 o 
   0  10   2      124.55       80.91     16.32 o 
   1  10   2     2289.68     2249.40     79.13 o 
   2  10   2       35.52       17.19      9.39 o 
   3  10   2     3390.59     3262.48    123.69 o 
   4  10   2      548.28      507.82     27.93 o 
   5  10   2      293.61      368.43     37.39 o 
   6  10   2       12.42       23.07     16.38 o 
   7  10   2     2061.52     1912.98     63.47 o 
   8  10   2       86.23      109.53     22.13 o 
   9  10   2       68.16       64.47     26.04 o 
  10  10   2      197.93      269.39     46.57 o 
 -10  11   2       66.92       88.50     26.03 o 
  -9  11   2      578.32      513.87     44.12 o 
  -8  11   2       20.55      -11.30     20.11 o 
  -7  11   2      741.41      801.74     47.85 o 
  -6  11   2      300.09      297.16     29.51 o 
  -5  11   2     1205.26     1172.66     52.22 o 
  -4  11   2      428.50      437.66     42.86 o 
  -3  11   2     2144.02     2093.77     76.21 o 
  -2  11   2      130.61      128.30     18.71 o 
  -1  11   2     2690.01     2637.85    103.60 o 
   0  11   2        0.58        7.06     12.83 o 
   1  11   2     2433.66     2299.34    105.54 o 
   2  11   2      180.38      226.56     23.95 o 
   3  11   2     2451.94     2304.82     78.73 o 
   4  11   2      465.85      511.03     35.35 o 
   5  11   2     1351.82     1276.44     46.14 o 
   6  11   2      333.64      378.89     31.23 o 
   7  11   2      784.32      775.68     39.67 o 
   8  11   2       33.97       56.65     19.58 o 
   9  11   2      614.88      643.36     46.83 o 
  10  11   2       46.94       43.07     27.81 o 
  -9  12   2       74.67       83.62     25.61 o 
  -8  12   2      271.55      315.96     41.75 o 
  -7  12   2      740.55      783.79     60.59 o 
  -6  12   2      463.19      444.60     45.43 o 
  -5  12   2       18.02      -17.21     17.21 o 
  -4  12   2       55.77       34.87     19.66 o 
  -3  12   2     1346.03     1340.42     55.98 o 
  -2  12   2      109.92      107.66     18.80 o 
  -1  12   2     1547.93     1402.92     56.39 o 
   0  12   2      284.21      332.16     40.17 o 
   1  12   2     1434.17     1315.83     56.78 o 
   2  12   2      138.88      142.67     37.29 o 
   3  12   2     1335.67     1379.91     70.02 o 
   4  12   2      108.45       91.92     19.26 o 
   5  12   2       18.38       21.88     15.62 o 
   6  12   2      477.97      508.31     37.67 o 
   7  12   2      606.62      639.20     55.55 o 
   8  12   2      236.00      244.93     30.24 o 
   9  12   2       80.67      116.00     31.73 o 
  -9  13   2      326.60      268.12     42.46 o 
  -8  13   2       60.83       45.33     25.99 o 
  -7  13   2      182.83      187.65     35.80 o 
  -6  13   2      380.82      311.98     62.90 o 
  -5  13   2      695.85      753.31     58.64 o 
  -4  13   2      422.17      380.97     53.03 o 
  -3  13   2      146.79      147.14     28.95 o 
  -2  13   2      717.48      714.43     41.58 o 
  -1  13   2      887.40      852.26     46.48 o 
   0  13   2      231.21      168.04     24.31 o 
   1  13   2     1037.49      995.33     48.77 o 
   2  13   2      660.39      687.52     41.85 o 
   3  13   2      162.02      188.20     25.57 o 
   4  13   2      443.03      400.16     33.24 o 
   5  13   2      685.45      813.43     46.84 o 
   6  13   2      328.40      359.52     33.40 o 
   7  13   2      181.00      191.94     33.96 o 
   8  13   2       57.97       53.44     38.81 o 
   9  13   2      323.25      352.54     71.85 o 
  -8  14   2      277.82      367.47     67.89 o 
  -7  14   2      129.59      145.47     33.20 o 
  -6  14   2       86.09       39.03     35.29 o 
  -5  14   2       90.03       84.19     34.98 o 
  -4  14   2      358.31      385.69     44.52 o 
  -3  14   2      310.57      330.75     39.77 o 
  -2  14   2       31.61       38.78     17.89 o 
  -1  14   2      333.30      349.08     32.27 o 
   0  14   2      533.58      508.36     38.66 o 
   1  14   2      373.69      411.42     36.64 o 
   2  14   2       44.01       79.54     20.10 o 
   3  14   2      297.07      310.74     36.39 o 
   4  14   2      485.62      536.39     38.98 o 
   5  14   2       67.14      112.09     22.86 o 
   6  14   2      104.36      106.88     32.13 o 
   7  14   2       98.33       72.52     46.51 o 
   8  14   2      271.76      299.10     66.42 o 
  -7  15   2       32.27       33.06     46.90 o 
  -6  15   2      360.70      399.16     46.89 o 
  -5  15   2      446.18      378.26     45.81 o 
  -4  15   2      237.89      217.94     35.61 o 
  -3  15   2      134.89      207.86     34.32 o 
  -2  15   2     1223.48     1253.22     77.09 o 
  -1  15   2      275.28      397.71     31.16 o 
   0  15   2      290.17      249.11     29.86 o 
   1  15   2      368.80      537.23     54.36 o 
   2  15   2     1416.00     1488.10     64.45 o 
   3  15   2       89.94      147.10     24.58 o 
   4  15   2      235.41      268.52     43.79 o 
   5  15   2      423.29      450.87     48.21 o 
   6  15   2      424.57      469.80     78.72 o 
   7  15   2       31.13       59.88     42.69 o 
  -7  16   2       55.30      109.36     30.69 o 
  -6  16   2       87.06      156.87     34.27 o 
  -5  16   2       56.17       80.64     38.23 o 
  -4  16   2      680.58      664.42     58.01 o 
  -3  16   2       61.68       21.11     23.95 o 
  -2  16   2       53.44       67.17     26.64 o 
  -1  16   2       59.15       76.21     21.50 o 
   0  16   2      550.02      573.65     37.57 o 
   1  16   2       89.65       96.45     22.27 o 
   2  16   2       59.65       37.26     19.90 o 
   3  16   2       35.28       34.06     20.14 o 
   4  16   2      612.94      577.10     44.41 o 
   5  16   2       52.05       58.10     45.18 o 
   6  16   2       96.81      124.35     51.12 o 
   7  16   2       49.24       43.63     44.57 o 
  -5  17   2      120.32      156.16     33.53 o 
  -4  17   2       26.08       13.74     26.54 o 
  -3  17   2       15.09       39.27     24.96 o 
  -2  17   2     1009.76      989.11     83.80 o 
  -1  17   2      286.27      356.25     37.17 o 
   0  17   2       13.80       36.87     17.84 o 
   1  17   2      259.22      295.72     34.64 o 
   2  17   2     1100.86     1125.66     61.52 o 
   3  17   2        8.03       23.00     20.88 o 
   4  17   2       18.16        7.43     34.93 o 
   5  17   2      120.03       84.32     47.96 o 
  -4  18   2      691.82      770.29     66.27 o 
  -3  18   2       70.12       81.15     31.78 o 
  -2  18   2      105.94      128.18     27.99 o 
  -1  18   2       18.44       42.52     22.46 o 
   0  18   2      399.56      481.49     52.27 o 
   1  18   2       22.58       50.38     26.07 o 
   2  18   2      102.48      101.71     26.09 o 
   3  18   2       60.90       33.32     44.19 o 
   4  18   2      649.50      663.51     94.86 o 
  -2  19   2      705.40      770.58     59.06 o 
  -1  19   2       46.25       45.11     24.17 o 
   0  19   2        0.62       29.77     26.32 o 
   1  19   2       51.57       72.20     27.24 o 
   2  19   2      617.31      714.83     66.79 o 
   1   0   3     3299.62     3354.04     66.52 o 
   2   0   3     8553.79     9606.77    261.93 o 
   3   0   3     2963.08     2720.86    101.02 o 
   4   0   3      526.02      594.35     28.83 o 
   5   0   3     3034.99     3044.21     95.94 o 
   6   0   3     1768.41     1769.54     80.52 o 
   7   0   3     5578.76     5462.34    288.90 o 
   8   0   3       30.31       33.05     20.90 o 
   9   0   3      279.93      314.03     82.19 o 
  10   0   3       76.73       45.19     27.38 o 
  11   0   3     1580.05     1551.00    186.28 o 
  12   0   3       17.30       68.36     31.89 o 
 -12   1   3      185.71      151.06     37.61 o 
 -11   1   3       97.57       75.04     33.57 o 
 -10   1   3      160.09      144.06     35.01 o 
  -9   1   3     1771.76     1710.03     90.06 o 
  -8   1   3      381.70      325.48     37.93 o 
  -7   1   3      517.61      538.60     67.30 o 
  -6   1   3       25.94        8.76     14.58 o 
  -5   1   3     9249.40     9067.56    255.77 o 
  -4   1   3     1832.00     1979.86     65.41 o 
  -3   1   3     3119.93     3116.62     93.61 o 
  -2   1   3     2962.91     3714.20    103.71 o 
  -1   1   3     4813.65     5164.84    142.03 o 
   0   1   3       56.99      134.69      8.49 o 
   1   1   3     4850.99     5100.29    109.84 o 
   2   1   3     2811.87     3529.21     89.36 o 
   3   1   3     3231.06     3205.17    114.88 o 
   4   1   3     1911.00     2033.26     65.76 o 
   5   1   3     9427.20     9152.87    256.20 o 
   6   1   3       12.91       24.43     23.17 o 
   7   1   3      569.67      647.09     46.63 o 
   8   1   3      350.30      364.49     39.19 o 
   9   1   3     1871.61     1862.29    112.85 o 
  10   1   3      190.56      226.35     60.62 o 
  11   1   3      112.57       86.69     44.74 o 
  12   1   3      201.64      173.97     39.13 o 
 -12   2   3       41.24       65.77     31.23 o 
 -11   2   3     1315.66     1282.87     83.95 o 
 -10   2   3       78.57       98.96     30.61 o 
  -9   2   3      634.61      596.93     52.93 o 
  -8   2   3      171.42      137.41     28.43 o 
  -7   2   3     3523.87     3211.62    288.81 o 
  -6   2   3     1132.62     1280.24     60.42 o 
  -5   2   3      503.91      446.56     26.76 o 
  -4   2   3     3270.81     3267.19     84.48 o 
  -3   2   3     2477.73     2642.45     82.79 o 
  -2   2   3    16006.65    16878.03    458.38 o 
  -1   2   3     2095.85     2263.95     73.83 o 
   0   2   3     1504.40     1271.08     30.40 o 
   1   2   3     2557.27     2722.55     56.91 o 
   2   2   3    16012.18    17063.73    398.16 o 
   3   2   3     2745.85     2811.40     71.74 o 
   4   2   3     3215.95     3157.50     97.81 o 
   5   2   3      435.58      419.78     26.45 o 
   6   2   3     1075.18     1029.86     70.41 o 
   7   2   3     3417.95     3141.12    181.07 o 
   8   2   3      129.84      127.32     27.21 o 
   9   2   3      557.17      563.09     58.32 o 
  10   2   3      101.92      128.92     36.65 o 
  11   2   3     1321.08     1231.10    120.19 o 
  12   2   3       32.64       29.43     29.34 o 
 -12   3   3      161.91      246.42     88.93 o 
 -11   3   3       47.19       56.93     46.02 o 
 -10   3   3      401.34      384.98     47.13 o 
  -9   3   3      166.17      179.56     33.95 o 
  -8   3   3      334.05      310.80     36.53 o 
  -7   3   3     1864.52     1753.63     79.36 o 
  -6   3   3       89.24       78.58     23.81 o 
  -5   3   3     1452.36     1336.10     44.36 o 
  -4   3   3      530.94      576.89     24.46 o 
  -3   3   3     2523.60     2680.46    106.08 o 
  -2   3   3       93.16       94.70     11.06 o 
  -1   3   3     8365.07     9951.08    277.81 o 
   0   3   3     1774.73     1952.13     44.81 o 
   1   3   3     8924.56    10423.18    215.39 o 
   2   3   3       38.87       48.53      6.69 o 
   3   3   3     2816.07     2959.22     66.65 o 
   4   3   3      641.42      673.79     22.86 o 
   5   3   3     1677.67     1472.91     45.66 o 
   6   3   3       31.86       15.95     16.70 o 
   7   3   3     1733.19     1553.03    174.00 o 
   8   3   3      276.77      239.15     34.01 o 
   9   3   3      125.20      126.12     29.54 o 
  10   3   3      427.31      447.59     49.15 o 
  11   3   3       39.87       53.08     38.09 o 
  12   3   3      116.72      130.25     35.67 o 
 -12   4   3        4.90       17.29     29.57 o 
 -11   4   3      603.56      579.96     58.11 o 
 -10   4   3      359.39      390.09     46.92 o 
  -9   4   3      163.87      189.82     34.20 o 
  -8   4   3      242.78      210.54     32.68 o 
  -7   4   3     1285.34     1225.33     63.98 o 
  -6   4   3     3009.51     2952.84     96.46 o 
  -5   4   3       10.62       25.04     11.18 o 
  -4   4   3     1414.78     1331.60     40.84 o 
  -3   4   3     5198.90     5585.45    155.83 o 
  -2   4   3     9614.26    10656.12    222.86 o 
  -1   4   3     3483.60     3791.78     98.11 o 
   0   4   3     3949.32     4837.22    104.83 o 
   1   4   3     3861.59     4179.40     88.09 o 
   2   4   3     9299.75    10397.79    222.61 o 
   3   4   3     4985.84     5473.03    110.10 o 
   4   4   3     1365.22     1283.44     33.08 o 
   5   4   3       42.21       52.10     11.12 o 
   6   4   3     2876.96     2910.73     96.03 o 
   7   4   3     1232.89     1176.73     60.10 o 
   8   4   3      218.85      221.40     34.00 o 
   9   4   3      172.57      214.14     38.28 o 
  10   4   3      416.92      375.54     36.74 o 
  11   4   3      597.33      606.58     47.79 o 
  12   4   3       19.67       20.54     23.32 o 
 -12   5   3      186.81      130.89     36.06 o 
 -11   5   3       14.21        1.00     24.62 o 
 -10   5   3      612.63      624.09     55.34 o 
  -9   5   3      641.65      537.93     88.57 o 
  -8   5   3      273.71      287.97     35.46 o 
  -7   5   3      684.91      754.48     40.61 o 
  -6   5   3     1615.23     1543.02     85.78 o 
  -5   5   3      920.21      906.02     41.03 o 
  -4   5   3      360.74      373.22     19.05 o 
  -3   5   3      342.20      272.09     15.44 o 
  -2   5   3     9576.09    10615.51    224.42 o 
  -1   5   3      368.03      308.80     21.40 o 
   0   5   3      442.14      448.52     15.51 o 
   1   5   3      258.97      215.28     10.88 o 
   2   5   3     9524.51    10548.45    224.18 o 
   3   5   3      439.03      387.47     16.30 o 
   4   5   3      278.85      296.01     14.78 o 
   5   5   3     1096.41     1076.16     32.57 o 
   6   5   3     1292.59     1214.04     61.51 o 
   7   5   3      592.85      597.84     52.69 o 
   8   5   3      289.14      333.07     30.87 o 
   9   5   3      513.59      573.15     51.32 o 
  10   5   3      538.00      506.39     42.45 o 
  11   5   3        8.87       32.15     21.18 o 
  12   5   3      177.00      181.35     36.73 o 
 -11   6   3       61.23       53.19     27.11 o 
 -10   6   3      511.09      628.75     55.80 o 
  -9   6   3      113.98      138.85     30.15 o 
  -8   6   3     1128.64     1189.96     67.36 o 
  -7   6   3     1002.25      992.74     59.47 o 
  -6   6   3     1864.77     1790.63     65.72 o 
  -5   6   3      357.96      344.45     25.04 o 
  -4   6   3     3564.47     3568.22     77.11 o 
  -3   6   3     7154.87     7707.60    167.80 o 
  -2   6   3     4183.81     4665.71    103.09 o 
  -1   6   3     1737.51     1603.03     43.49 o 
   0   6   3     4477.30     4847.37    106.56 o 
   1   6   3     1623.64     1505.62     38.38 o 
   2   6   3     4021.52     4621.65    102.62 o 
   3   6   3     7607.19     7898.07    154.37 o 
   4   6   3     3763.03     3784.73     78.51 o 
   5   6   3      304.91      270.28     17.28 o 
   6   6   3     1903.97     1790.65     50.55 o 
   7   6   3     1162.67     1038.26     48.38 o 
   8   6   3     1228.26     1278.44     56.37 o 
   9   6   3      145.98       95.84     22.01 o 
  10   6   3      558.02      534.33     43.46 o 
  11   6   3       96.88      113.36     26.14 o 
 -11   7   3      148.76      149.13     36.65 o 
 -10   7   3      695.75      781.65     65.47 o 
  -9   7   3      513.07      520.40     41.53 o 
  -8   7   3      833.95      837.63     41.38 o 
  -7   7   3      938.31      993.17     42.06 o 
  -6   7   3     1848.12     1907.50     59.70 o 
  -5   7   3      632.03      630.17     30.03 o 
  -4   7   3      895.83      865.90     26.87 o 
  -3   7   3     1270.03     1167.97     28.45 o 
  -2   7   3     8450.96     8439.12    200.92 o 
  -1   7   3      278.74      241.88     14.34 o 
   0   7   3      414.23      478.65     17.23 o 
   1   7   3      287.94      261.51     11.97 o 
   2   7   3     8087.46     8270.93    150.96 o 
   3   7   3     1158.58     1071.97     29.82 o 
   4   7   3      798.23      757.65     27.01 o 
   5   7   3      724.38      751.13     27.19 o 
   6   7   3     1781.86     1834.12     52.37 o 
   7   7   3      995.05     1055.10     50.40 o 
   8   7   3      799.63      801.34     46.47 o 
   9   7   3      500.76      616.79     42.99 o 
  10   7   3      684.39      631.47     59.45 o 
  11   7   3      143.62      191.96     38.85 o 
 -11   8   3       33.57       62.17     32.27 o 
 -10   8   3      142.55      131.22     33.79 o 
  -9   8   3      118.09      126.16     25.29 o 
  -8   8   3     2069.45     2177.55     84.18 o 
  -7   8   3      448.39      481.78     42.05 o 
  -6   8   3        7.32       26.72     14.50 o 
  -5   8   3      370.21      421.15     24.05 o 
  -4   8   3     6433.39     6359.45    141.89 o 
  -3   8   3      990.08     1036.59     35.00 o 
  -2   8   3       48.98       63.63      9.66 o 
  -1   8   3      427.09      446.84     19.42 o 
   0   8   3     1277.73     1249.23     33.60 o 
   1   8   3      429.75      483.43     16.97 o 
   2   8   3       51.21       45.76      6.83 o 
   3   8   3     1081.68     1135.68     29.35 o 
   4   8   3     6407.67     6354.84    142.65 o 
   5   8   3      383.97      412.63     21.50 o 
   6   8   3       21.85       12.79     10.41 o 
   7   8   3      511.38      543.11     31.48 o 
   8   8   3     2296.69     2135.81    117.48 o 
   9   8   3      137.91      144.92     32.81 o 
  10   8   3      169.49      162.56     34.01 o 
  11   8   3       46.18       30.49     28.32 o 
 -11   9   3       58.38       94.50     31.30 o 
 -10   9   3      428.35      404.17     51.31 o 
  -9   9   3        9.02       13.90     19.08 o 
  -8   9   3      717.62      793.66     48.99 o 
  -7   9   3      434.63      414.21     34.70 o 
  -6   9   3     1948.72     1759.59     69.51 o 
  -5   9   3       27.98       11.46     12.83 o 
  -4   9   3       38.94       56.85     14.42 o 
  -3   9   3      547.14      637.25     26.45 o 
  -2   9   3     4245.04     3973.32    101.13 o 
  -1   9   3      960.24      952.05     37.78 o 
   0   9   3      161.88      132.12      9.24 o 
   1   9   3     1057.04      993.73     25.83 o 
   2   9   3     3978.22     3780.39     89.73 o 
   3   9   3      501.22      558.85     39.08 o 
   4   9   3       21.00       24.40     11.34 o 
   5   9   3       36.93       18.82     11.58 o 
   6   9   3     2041.55     1839.24     59.73 o 
   7   9   3      435.22      429.06     29.84 o 
   8   9   3      658.50      653.06     56.72 o 
   9   9   3        8.45       12.52     22.34 o 
  10   9   3      387.76      468.77     72.16 o 
  11   9   3       42.33       48.38     29.41 o 
 -10  10   3       51.60       66.36     29.45 o 
  -9  10   3        5.12       25.36     20.65 o 
  -8  10   3      986.46      957.66     56.50 o 
  -7  10   3      133.32      146.75     28.71 o 
  -6  10   3      142.53      184.26     25.56 o 
  -5  10   3     1208.40     1060.37     48.50 o 
  -4  10   3     2013.82     1742.13     61.05 o 
  -3  10   3      202.62      197.20     16.64 o 
  -2  10   3      226.77      226.21     16.54 o 
  -1  10   3      877.21      788.55     47.88 o 
   0  10   3     1152.43      949.00     42.25 o 
   1  10   3      928.72      856.54     46.35 o 
   2  10   3      198.19      198.36     16.94 o 
   3  10   3      203.82      214.83     19.32 o 
   4  10   3     1734.70     1452.12     50.86 o 
   5  10   3     1276.50     1143.22     42.34 o 
   6  10   3       94.38      119.36     30.70 o 
   7  10   3      131.07      120.31     18.58 o 
   8  10   3     1109.62     1168.50     47.93 o 
   9  10   3        1.39        0.84     23.26 o 
  10  10   3       56.46       71.72     31.79 o 
 -10  11   3      237.32      248.09     33.07 o 
  -9  11   3       87.67      124.01     34.04 o 
  -8  11   3      138.77      153.34     32.11 o 
  -7  11   3      155.64      186.48     25.84 o 
  -6  11   3     1196.97     1084.84     51.75 o 
  -5  11   3      271.05      283.47     27.28 o 
  -4  11   3      251.51      192.61     29.71 o 
  -3  11   3     1041.57      926.04     55.70 o 
  -2  11   3     2675.87     2498.51     83.90 o 
  -1  11   3      136.69      113.85     31.88 o 
   0  11   3      290.66      295.48     26.66 o 
   1  11   3      154.32       97.83     18.50 o 
   2  11   3     2480.96     2388.24     84.52 o 
   3  11   3     1072.85     1024.84     46.46 o 
   4  11   3      260.16      238.55     21.07 o 
   5  11   3      280.06      294.54     23.52 o 
   6  11   3     1104.81     1003.13     59.93 o 
   7  11   3      188.03      164.40     21.21 o 
   8  11   3      111.09      125.69     24.28 o 
   9  11   3       64.03       71.24     28.91 o 
  10  11   3      194.80      178.89     59.57 o 
  -9  12   3       19.03       17.55     20.52 o 
  -8  12   3      517.10      518.96     54.64 o 
  -7  12   3      386.64      408.53     46.64 o 
  -6  12   3      196.13      177.30     31.72 o 
  -5  12   3      221.16      223.75     33.72 o 
  -4  12   3      502.27      572.57     46.90 o 
  -3  12   3      631.55      630.81     47.18 o 
  -2  12   3       38.65       42.34     15.67 o 
  -1  12   3     1311.36     1293.48     66.81 o 
   0  12   3     2237.23     2170.36     79.52 o 
   1  12   3     1402.69     1274.38     55.26 o 
   2  12   3       53.95       60.98     18.10 o 
   3  12   3      516.62      489.58     35.25 o 
   4  12   3      451.63      505.59     36.09 o 
   5  12   3      243.35      231.28     26.03 o 
   6  12   3      193.82      144.71     23.49 o 
   7  12   3      339.50      338.69     41.69 o 
   8  12   3      492.78      519.85     53.03 o 
   9  12   3       22.72       66.94     28.62 o 
  -9  13   3      100.17      119.63     32.47 o 
  -8  13   3       69.61       77.99     29.38 o 
  -7  13   3      227.20      177.91     36.98 o 
  -6  13   3      569.56      627.53     54.25 o 
  -5  13   3      342.45      333.04     42.86 o 
  -4  13   3     1262.75     1006.81     65.88 o 
  -3  13   3      443.18      453.52     44.61 o 
  -2  13   3      975.06     1065.47     64.82 o 
  -1  13   3      666.18      682.87     35.56 o 
   0  13   3      682.24      593.03     39.48 o 
   1  13   3      621.37      638.98     40.68 o 
   2  13   3     1117.48     1089.96     51.93 o 
   3  13   3      441.96      504.98     36.74 o 
   4  13   3     1261.80     1184.25     53.72 o 
   5  13   3      322.43      303.62     30.62 o 
   6  13   3      522.95      582.43     52.41 o 
   7  13   3      253.10      356.87     64.03 o 
   8  13   3       60.82       13.25     37.70 o 
   9  13   3       88.85      140.87     52.89 o 
  -8  14   3      191.65      256.30     67.03 o 
  -7  14   3      178.01      133.88     33.73 o 
  -6  14   3       56.26        7.07     22.14 o 
  -5  14   3        1.91        9.94     21.25 o 
  -4  14   3      338.81      473.68     51.09 o 
  -3  14   3      903.48      976.83     64.15 o 
  -2  14   3       38.48       69.07     24.81 o 
  -1  14   3     1055.57     1000.02     45.24 o 
   0  14   3     1007.69     1161.07     57.07 o 
   1  14   3     1131.32     1111.52     54.29 o 
   2  14   3       38.98       63.37     19.18 o 
   3  14   3      874.69      911.67     49.64 o 
   4  14   3      369.01      424.73     35.79 o 
   5  14   3        2.21       -4.41     21.34 o 
   6  14   3       65.79       31.58     31.41 o 
   7  14   3      183.73      299.38     61.15 o 
   8  14   3      199.39      195.20     60.98 o 
  -7  15   3      176.20      163.63     34.29 o 
  -6  15   3      684.88      808.71     72.35 o 
  -5  15   3      455.75      441.90     64.98 o 
  -4  15   3      247.01      289.11     39.24 o 
  -3  15   3      231.78      244.36     37.42 o 
  -2  15   3      217.54      243.82     42.63 o 
  -1  15   3     1129.67     1121.02     60.18 o 
   0  15   3      754.76      866.16     51.56 o 
   1  15   3     1311.04     1300.99     60.14 o 
   2  15   3      289.34      264.17     30.95 o 
   3  15   3      161.25      199.72     28.49 o 
   4  15   3      237.87      309.58     41.89 o 
   5  15   3      450.04      469.28     50.75 o 
   6  15   3      672.85      666.50     90.37 o 
   7  15   3      150.40       90.42     48.01 o 
  -6  16   3       33.61       44.18     44.05 o 
  -5  16   3      107.28      132.91     32.47 o 
  -4  16   3      145.72      171.91     33.88 o 
  -3  16   3      617.57      621.37     80.83 o 
  -2  16   3      306.37      380.02     37.11 o 
  -1  16   3      528.49      552.30     43.67 o 
   0  16   3       57.67       41.35     21.24 o 
   1  16   3      588.68      606.53     44.57 o 
   2  16   3      294.62      361.28     42.15 o 
   3  16   3      640.49      525.22     54.46 o 
   4  16   3      175.72      189.83     36.35 o 
   5  16   3      121.74      170.22     36.52 o 
   6  16   3       43.28      123.19     48.45 o 
  -5  17   3      679.73      800.01     70.88 o 
  -4  17   3       11.72       38.49     27.73 o 
  -3  17   3      252.32      287.38     41.07 o 
  -2  17   3      107.79      154.29     27.62 o 
  -1  17   3      574.55      502.19     47.63 o 
   0  17   3      235.60      302.57     35.86 o 
   1  17   3      660.19      676.01     49.26 o 
   2  17   3       83.65       88.50     31.05 o 
   3  17   3      213.14      190.05     36.63 o 
   4  17   3        4.52       40.39     25.20 o 
   5  17   3      733.77      553.13     88.65 o 
  -4  18   3       21.50      134.20     33.11 o 
  -3  18   3      351.34      276.76     58.99 o 
  -2  18   3       48.21       57.97     32.32 o 
  -1  18   3      164.58      195.73     32.55 o 
   0  18   3       25.79       28.22     40.60 o 
   1  18   3      160.86      130.07     35.80 o 
   2  18   3       46.79       60.10     31.32 o 
   3  18   3      304.17      194.57     38.70 o 
   4  18   3       24.23       -4.44     36.04 o 
  -1  19   3      382.32      372.80     40.22 o 
   0  19   3       53.19       59.87     29.63 o 
   1  19   3      302.95      255.84     43.62 o 
   0   0   4    11055.97    11403.27    309.18 o 
   1   0   4     2800.34     3533.79     70.56 o 
   2   0   4     5074.44     5564.33    134.19 o 
   3   0   4      324.53      296.42     23.17 o 
   4   0   4     5128.22     5163.09    184.93 o 
   5   0   4      601.14      491.56     29.40 o 
   6   0   4       14.35       33.59     14.39 o 
   7   0   4     1024.76     1021.15    133.50 o 
   8   0   4     4467.10     4044.28    163.43 o 
   9   0   4      462.26      463.39     48.74 o 
  10   0   4      594.16      485.51     58.79 o 
  11   0   4       41.59       60.44     30.27 o 
  12   0   4      366.48      341.59     55.58 o 
 -12   1   4      642.70      714.51     93.53 o 
 -11   1   4       57.79       25.31     27.61 o 
 -10   1   4      790.54      895.94    112.02 o 
  -9   1   4      400.45      407.42     45.33 o 
  -8   1   4     1371.23     1395.60     76.03 o 
  -7   1   4      509.76      513.50     43.10 o 
  -6   1   4     9259.69     9261.84    260.44 o 
  -5   1   4       84.10      138.75     19.45 o 
  -4   1   4       59.34       33.59     11.12 o 
  -3   1   4       10.70       20.53      8.83 o 
  -2   1   4     7724.49     8552.78    233.75 o 
  -1   1   4     6648.16     6863.54    165.95 o 
   0   1   4      331.77      388.11     13.28 o 
   1   1   4     6776.90     7002.77    148.24 o 
   2   1   4     7637.59     8423.14    202.45 o 
   3   1   4        0.62        5.64      6.84 o 
   4   1   4       61.78       74.64     16.03 o 
   5   1   4      121.21      161.63     18.58 o 
   6   1   4     9083.57     9004.12    260.25 o 
   7   1   4      414.68      415.34     40.55 o 
   8   1   4     1366.43     1493.85     77.05 o 
   9   1   4      352.02      272.52     38.43 o 
  10   1   4      843.90      862.91     67.40 o 
  11   1   4       32.79       12.10     28.77 o 
  12   1   4      608.70      550.78    112.85 o 
 -12   2   4      350.34      339.81     48.28 o 
 -11   2   4       12.10       19.90     28.24 o 
 -10   2   4      239.26      197.66     36.81 o 
  -9   2   4      616.96      555.15     52.07 o 
  -8   2   4     2297.51     2251.48    107.39 o 
  -7   2   4      376.13      366.55     37.67 o 
  -6   2   4      482.34      455.90     30.54 o 
  -5   2   4     1383.68     1470.82     45.05 o 
  -4   2   4     6380.00     6457.60    231.39 o 
  -3   2   4     1318.83     1430.62     48.14 o 
  -2   2   4     1713.66     1540.77     48.96 o 
  -1   2   4     8249.39     9337.21    220.42 o 
   0   2   4     8824.21     9397.56    222.77 o 
   1   2   4     7978.46     9205.55    220.21 o 
   2   2   4     1587.86     1428.00     41.38 o 
   3   2   4     1209.11     1334.81     40.63 o 
   4   2   4     6833.98     6743.48    190.57 o 
   5   2   4     1177.78     1222.99     50.53 o 
   6   2   4      408.30      442.21     30.52 o 
   7   2   4      329.26      300.34     59.76 o 
   8   2   4     2329.57     2356.23    106.15 o 
   9   2   4      539.65      594.19     53.46 o 
  10   2   4      256.97      271.61     40.48 o 
  11   2   4       29.28       52.59     30.95 o 
  12   2   4      414.63      470.20     54.73 o 
 -12   3   4      473.92      491.38     56.66 o 
 -11   3   4       42.57        2.38     33.21 o 
 -10   3   4      427.60      516.16     52.69 o 
  -9   3   4      616.31      612.89    101.90 o 
  -8   3   4      698.49      700.58     52.58 o 
  -7   3   4      991.01      922.87     63.73 o 
  -6   3   4     3979.52     3733.01    101.87 o 
  -5   3   4      293.02      236.71     18.57 o 
  -4   3   4     3080.93     3181.12    123.41 o 
  -3   3   4      407.77      446.89     24.52 o 
  -2   3   4     2666.00     2520.60     80.15 o 
  -1   3   4      600.04      655.33     24.18 o 
   0   3   4      329.08      362.01     13.05 o 
   1   3   4      666.14      787.91     20.80 o 
   2   3   4     2936.72     2724.49     60.89 o 
   3   3   4      446.26      488.45     20.82 o 
   4   3   4     2871.09     2822.18     63.97 o 
   5   3   4      385.83      376.33     21.38 o 
   6   3   4     3813.39     3516.20     98.64 o 
   7   3   4      839.38      778.17     42.40 o 
   8   3   4      573.82      608.59     76.53 o 
   9   3   4      673.20      652.47     54.36 o 
  10   3   4      448.86      499.78    102.26 o 
  11   3   4       23.60       -4.94     20.18 o 
  12   3   4      440.57      486.75     60.33 o 
 -12   4   4       78.84      101.55     33.31 o 
 -11   4   4      262.28      290.49     42.45 o 
 -10   4   4       79.31       68.58     29.32 o 
  -9   4   4      868.86      940.73     65.46 o 
  -8   4   4      278.71      225.44     33.75 o 
  -7   4   4     1194.45     1018.40     58.79 o 
  -6   4   4       92.87       88.68     17.14 o 
  -5   4   4     1801.96     1804.05     53.41 o 
  -4   4   4     2627.84     2630.26    103.63 o 
  -3   4   4     2563.80     2620.45     78.11 o 
  -2   4   4      168.34      203.67     19.44 o 
  -1   4   4     1429.86     1618.51     41.11 o 
   0   4   4    30434.43    33064.99    685.47 o 
   1   4   4     1181.85     1336.65     35.58 o 
   2   4   4      204.94      202.87     10.77 o 
   3   4   4     2339.82     2363.29     58.09 o 
   4   4   4     2721.34     2629.96     65.14 o 
   5   4   4     1728.36     1649.33     47.25 o 
   6   4   4      136.42      119.43     15.44 o 
   7   4   4     1065.98     1015.50     47.95 o 
   8   4   4      245.14      219.65     29.48 o 
   9   4   4      895.09      869.76     51.02 o 
  10   4   4       66.84       72.36     21.74 o 
  11   4   4      285.21      327.30     37.16 o 
  12   4   4       92.56       88.83     26.40 o 
 -12   5   4       81.92       98.68     35.06 o 
 -11   5   4       55.84       61.84     26.74 o 
 -10   5   4      451.06      420.03     47.81 o 
  -9   5   4      728.53      870.08     63.58 o 
  -8   5   4      197.09      237.22     33.87 o 
  -7   5   4      179.21      192.00     31.40 o 
  -6   5   4      697.97      652.18     36.85 o 
  -5   5   4     1504.27     1569.40     47.85 o 
  -4   5   4     1041.17     1082.75     36.77 o 
  -3   5   4     1190.84     1224.09     38.80 o 
  -2   5   4     3660.42     4002.61     89.40 o 
  -1   5   4    14488.50    14695.22    348.53 o 
   0   5   4     4709.19     5475.44    119.51 o 
   1   5   4    14430.42    15048.23    312.94 o 
   2   5   4     3682.88     3978.44     89.42 o 
   3   5   4     1431.15     1423.57     35.86 o 
   4   5   4     1145.89     1122.80     30.25 o 
   5   5   4     1451.35     1387.64     42.15 o 
   6   5   4      755.30      716.52     38.73 o 
   7   5   4      120.44      106.90     19.43 o 
   8   5   4      161.19      208.73     34.33 o 
   9   5   4      842.01      840.47     50.51 o 
  10   5   4      412.56      409.39     39.06 o 
  11   5   4       63.66       62.42     22.83 o 
  12   5   4       75.39       89.12     27.85 o 
 -11   6   4      390.09      437.36     60.07 o 
 -10   6   4      142.73      128.61     31.22 o 
  -9   6   4     1068.80     1155.98     72.19 o 
  -8   6   4      179.09      149.19     23.17 o 
  -7   6   4      275.63      290.68     28.60 o 
  -6   6   4      272.72      275.01     24.57 o 
  -5   6   4     1200.82     1128.75     38.70 o 
  -4   6   4     1646.87     1588.25     38.86 o 
  -3   6   4     1112.17     1072.19     33.00 o 
  -2   6   4      391.05      471.30     17.41 o 
  -1   6   4     1289.37     1188.72     33.89 o 
   0   6   4     2859.08     2886.01     66.98 o 
   1   6   4     1057.85     1005.96     29.35 o 
   2   6   4      403.66      425.52     16.95 o 
   3   6   4     1072.87      992.70     30.80 o 
   4   6   4     1631.00     1660.37     40.31 o 
   5   6   4     1161.92     1069.99     31.36 o 
   6   6   4      226.49      223.31     20.26 o 
   7   6   4      355.96      358.75     30.20 o 
   8   6   4      127.56      126.49     22.49 o 
   9   6   4     1093.97     1123.55     57.41 o 
  10   6   4      120.48      118.59     33.01 o 
  11   6   4      450.58      483.10     43.95 o 
 -11   7   4        8.86       15.45     26.70 o 
 -10   7   4       38.15       47.46     37.64 o 
  -9   7   4     1582.23     1534.27    141.29 o 
  -8   7   4      143.87      155.80     27.04 o 
  -7   7   4        5.91        5.65     12.57 o 
  -6   7   4      270.22      217.05     20.63 o 
  -5   7   4     1430.19     1422.31     47.80 o 
  -4   7   4      114.62      105.30     11.26 o 
  -3   7   4     1553.92     1407.21     41.59 o 
  -2   7   4     1978.74     1893.57     47.76 o 
  -1   7   4     2978.48     2918.19     73.48 o 
   0   7   4     1523.79     1513.74     39.40 o 
   1   7   4     2800.97     2701.53     65.25 o 
   2   7   4     1978.87     1918.69     47.74 o 
   3   7   4     1435.86     1326.04     33.77 o 
   4   7   4      178.55      162.58     12.30 o 
   5   7   4     1466.55     1439.81     38.47 o 
   6   7   4      350.37      320.02     21.14 o 
   7   7   4       22.95       20.84     13.70 o 
   8   7   4      161.39      184.07     25.08 o 
   9   7   4     1635.24     1666.28     70.22 o 
  10   7   4       35.99       22.88     24.59 o 
  11   7   4       13.64        1.41     32.65 o 
 -11   8   4      234.85      248.25     41.32 o 
 -10   8   4       35.22       43.48     26.62 o 
  -9   8   4       79.99       93.87     23.41 o 
  -8   8   4      107.53      132.54     23.79 o 
  -7   8   4      909.49      867.34     58.59 o 
  -6   8   4       97.20       86.15     17.91 o 
  -5   8   4      645.56      671.39     30.71 o 
  -4   8   4      547.19      597.99     23.06 o 
  -3   8   4     2300.37     2287.11     61.48 o 
  -2   8   4      649.33      595.46     21.61 o 
  -1   8   4      198.27      217.29     14.56 o 
   0   8   4       17.23       34.52      7.12 o 
   1   8   4      268.27      295.00     13.58 o 
   2   8   4      669.88      633.32     21.34 o 
   3   8   4     2138.75     2073.48     49.77 o 
   4   8   4      523.44      576.76     21.68 o 
   5   8   4      654.30      681.50     27.24 o 
   6   8   4       86.50       73.61     12.70 o 
   7   8   4      950.36      928.15     48.95 o 
   8   8   4      100.38       96.76     28.11 o 
   9   8   4       78.47       54.75     35.45 o 
  10   8   4       32.30       54.21     26.62 o 
  11   8   4      230.73      254.06     43.26 o 
 -10   9   4       23.41       68.29     29.07 o 
  -9   9   4      828.84      824.64     53.41 o 
  -8   9   4      607.30      646.20     45.65 o 
  -7   9   4      314.18      383.54     34.40 o 
  -6   9   4        1.57      -11.41     13.12 o 
  -5   9   4      596.22      578.85     35.12 o 
  -4   9   4     1866.95     1724.41     64.81 o 
  -3   9   4     2639.01     2722.84     88.18 o 
  -2   9   4       22.94       28.63      9.66 o 
  -1   9   4      560.02      546.69     22.04 o 
   0   9   4      823.50      762.61     24.58 o 
   1   9   4      431.79      464.28     22.36 o 
   2   9   4       19.90       29.98      6.95 o 
   3   9   4     2666.30     2729.23     68.14 o 
   4   9   4     1866.85     1854.41     50.58 o 
   5   9   4      535.83      491.84     28.18 o 
   6   9   4        2.81        6.66     12.24 o 
   7   9   4      387.76      429.80     47.54 o 
   8   9   4      619.65      721.38     46.15 o 
   9   9   4      756.53      741.57     63.02 o 
  10   9   4       24.54       40.71     27.10 o 
 -10  10   4        4.65       22.40     25.39 o 
  -9  10   4        6.37       20.17     19.92 o 
  -8  10   4       83.38      104.40     23.13 o 
  -7  10   4     2134.08     2199.57     83.67 o 
  -6  10   4      482.23      532.57     37.73 o 
  -5  10   4     1662.95     1571.97     60.45 o 
  -4  10   4      150.87      160.97     19.73 o 
  -3  10   4     2137.26     2040.77     69.50 o 
  -2  10   4      354.97      366.54     20.56 o 
  -1  10   4     1691.24     1624.24    142.54 o 
   0  10   4       78.38       60.24     14.94 o 
   1  10   4     1485.02     1520.75     58.42 o 
   2  10   4      377.96      387.99     19.17 o 
   3  10   4     2039.25     1913.70     52.72 o 
   4  10   4      141.59      138.03     16.65 o 
   5  10   4     1497.81     1398.93     50.38 o 
   6  10   4      487.29      521.66     30.96 o 
   7  10   4     2131.47     2136.92     91.57 o 
   8  10   4       86.13       87.60     21.75 o 
   9  10   4        2.01       17.81     23.76 o 
  10  10   4       12.52       89.91     51.70 o 
 -10  11   4       48.00       58.69     24.72 o 
  -9  11   4      542.36      622.84     49.12 o 
  -8  11   4      210.09      232.50     30.58 o 
  -7  11   4      644.79      646.75     43.65 o 
  -6  11   4      204.05      251.03     33.11 o 
  -5  11   4      698.83      745.73     42.07 o 
  -4  11   4     1343.58     1275.77     68.94 o 
  -3  11   4     1222.61     1006.23     56.44 o 
  -2  11   4     1269.59     1367.28     69.13 o 
  -1  11   4      159.96      154.97     21.55 o 
   0  11   4      371.48      409.34     30.62 o 
   1  11   4      170.43      201.02     23.13 o 
   2  11   4     1301.93     1489.50     57.76 o 
   3  11   4     1214.14     1017.89     58.87 o 
   4  11   4     1434.29     1402.98     48.67 o 
   5  11   4      721.90      764.59     46.45 o 
   6  11   4      235.89      313.26     30.45 o 
   7  11   4      610.50      553.72     41.63 o 
   8  11   4      250.99      284.12     31.86 o 
   9  11   4      532.85      620.23     59.89 o 
  10  11   4       30.34        9.81     50.06 o 
  -9  12   4       17.75      -11.92     24.88 o 
  -8  12   4      271.41      284.97     41.92 o 
  -7  12   4      736.10      693.59     59.54 o 
  -6  12   4      363.10      367.32     64.70 o 
  -5  12   4      319.82      340.37     38.67 o 
  -4  12   4      383.32      443.96     54.72 o 
  -3  12   4      377.12      357.72     51.06 o 
  -2  12   4       36.12       29.78     19.09 o 
  -1  12   4     1114.81      994.30     49.45 o 
   0  12   4      738.20      897.65     50.46 o 
   1  12   4     1019.16     1033.88     49.64 o 
   2  12   4       20.61       17.64     14.99 o 
   3  12   4      380.35      365.26     33.24 o 
   4  12   4      435.66      444.43     33.65 o 
   5  12   4      268.48      237.58     42.08 o 
   6  12   4      373.73      384.53     43.34 o 
   7  12   4      670.50      717.60     58.47 o 
   8  12   4      270.28      342.85     35.09 o 
   9  12   4        9.46       66.97     27.93 o 
  -9  13   4      491.02      470.76     59.88 o 
  -8  13   4       86.52       83.83     30.02 o 
  -7  13   4      321.43      232.37     41.88 o 
  -6  13   4      542.88      453.64     92.28 o 
  -5  13   4      690.09      712.55    168.07 o 
  -4  13   4      471.09      537.74    113.49 o 
  -3  13   4        9.34       10.73     19.31 o 
  -2  13   4     2210.42     2119.75     96.44 o 
  -1  13   4      119.14      123.56     27.17 o 
   0  13   4       11.28       33.40     17.74 o 
   1  13   4      227.19      211.77     25.94 o 
   2  13   4     2202.16     2042.89     78.22 o 
   3  13   4        1.46       -9.56     14.84 o 
   4  13   4      450.31      504.85     48.56 o 
   5  13   4      724.49      731.43     94.69 o 
   6  13   4      532.88      573.71     52.48 o 
   7  13   4      273.54      242.93     68.80 o 
   8  13   4      112.58       77.17     46.29 o 
   9  13   4      524.98      542.37     84.05 o 
  -8  14   4      265.99      213.00     37.97 o 
  -7  14   4      326.83      285.97     42.88 o 
  -6  14   4       32.94       51.81     33.96 o 
  -5  14   4      231.09      230.07     35.99 o 
  -4  14   4      387.89      390.86     43.39 o 
  -3  14   4      274.56      262.29     35.20 o 
  -2  14   4       43.66      102.19     25.92 o 
  -1  14   4     1144.18      954.16     53.68 o 
   0  14   4     1686.07     1467.22     64.48 o 
   1  14   4     1180.97     1132.05     54.46 o 
   2  14   4       32.61       38.03     18.77 o 
   3  14   4      253.49      174.33     33.34 o 
   4  14   4      447.82      367.49     46.74 o 
   5  14   4      220.83      175.11     32.92 o 
   6  14   4       23.87       60.58     25.02 o 
   7  14   4      340.84      265.06     50.76 o 
   8  14   4      249.59      227.75     58.38 o 
  -7  15   4      114.21      116.13     41.66 o 
  -6  15   4      401.73      397.35     47.44 o 
  -5  15   4      308.15      341.46     43.75 o 
  -4  15   4      415.72      375.61     45.20 o 
  -3  15   4       82.69      135.13     81.28 o 
  -2  15   4      735.50      609.78     52.62 o 
  -1  15   4      116.77      132.18     24.64 o 
   0  15   4        0.47        4.56     18.27 o 
   1  15   4      149.39      157.68     25.58 o 
   2  15   4      840.26      740.09     84.27 o 
   3  15   4       87.52       71.78     27.64 o 
   4  15   4      363.82      352.24     45.47 o 
   5  15   4      324.31      272.88     40.76 o 
   6  15   4      425.46      388.36     47.96 o 
   7  15   4      109.18      152.68     53.28 o 
  -6  16   4       17.47       60.33     32.04 o 
  -5  16   4       92.44      124.96     31.44 o 
  -4  16   4      516.65      553.74     54.00 o 
  -3  16   4      182.31      189.84     50.06 o 
  -2  16   4       26.50       45.58     26.86 o 
  -1  16   4      337.42      437.98     39.11 o 
   0  16   4     1020.31     1011.11     57.97 o 
   1  16   4      333.62      383.90     48.35 o 
   2  16   4       29.00       21.38     25.64 o 
   3  16   4      187.10      167.71     36.35 o 
   4  16   4      446.66      486.08     53.14 o 
   5  16   4       85.81       92.16     32.74 o 
   6  16   4       17.65       21.12     39.86 o 
  -5  17   4       79.03      173.24     35.01 o 
  -4  17   4        3.86       13.08     31.35 o 
  -3  17   4       69.99       72.83     24.38 o 
  -2  17   4      436.25      581.89     47.14 o 
  -1  17   4      318.99      285.32     34.62 o 
   0  17   4        1.08      -13.02     24.28 o 
   1  17   4      324.13      326.09     47.00 o 
   2  17   4      438.25      491.84     55.55 o 
   3  17   4       61.13       81.16     30.66 o 
   4  17   4        2.09       25.77     27.19 o 
   5  17   4       97.95      146.87     35.06 o 
  -3  18   4        8.15       12.76     21.24 o 
  -2  18   4       20.08       24.50     21.81 o 
  -1  18   4       39.49      130.73    109.00 o 
   0  18   4      138.15      286.05     45.24 o 
   1  18   4       31.15       44.58     28.36 o 
   2  18   4       16.31       -5.39     34.37 o 
   3  18   4        8.06       30.30     28.80 o 
   1   0   5     8467.35     8888.99    172.16 o 
   2   0   5        7.13       31.35      5.49 o 
   3   0   5     6046.04     5883.72    166.47 o 
   4   0   5      665.06      820.54     65.67 o 
   5   0   5     1093.93      967.37     42.23 o 
   6   0   5      547.85      472.67     32.02 o 
   7   0   5     2703.87     2549.53     89.81 o 
   8   0   5      269.28      363.57     42.04 o 
   9   0   5        5.12       27.53     23.45 o 
  10   0   5       45.09       66.19     29.70 o 
  11   0   5      855.63      907.19     74.76 o 
  12   0   5       55.10       55.44     29.54 o 
 -12   1   5       41.10       35.64     31.20 o 
 -11   1   5       67.14       75.50     32.57 o 
 -10   1   5      502.64      431.24     51.64 o 
  -9   1   5      700.11      812.25     78.17 o 
  -8   1   5      144.18      168.03     30.92 o 
  -7   1   5       46.88       36.31     16.26 o 
  -6   1   5      470.11      500.97     37.28 o 
  -5   1   5     3869.44     3701.57    117.92 o 
  -4   1   5      940.98      880.90     47.08 o 
  -3   1   5      494.22      518.19     42.82 o 
  -2   1   5      334.20      359.06     14.67 o 
  -1   1   5     5793.59     6348.46    154.54 o 
   0   1   5      363.28      462.72     13.76 o 
   1   1   5     5950.89     6435.58    137.89 o 
   2   1   5      277.81      297.99     21.31 o 
   3   1   5      553.63      619.44     23.19 o 
   4   1   5      806.61      887.33     35.70 o 
   5   1   5     3904.56     3897.47    118.91 o 
   6   1   5      408.87      419.55     31.36 o 
   7   1   5       28.68       21.45     15.40 o 
   8   1   5      137.65      160.67     30.06 o 
   9   1   5      744.23      798.32     62.19 o 
  10   1   5      497.96      529.34     97.85 o 
  11   1   5       80.63      150.34     37.06 o 
  12   1   5       41.16       81.35     37.37 o 
 -12   2   5       54.55       90.92     33.97 o 
 -11   2   5      704.74      748.59     86.79 o 
 -10   2   5      258.45      262.76     47.93 o 
  -9   2   5        4.40       35.20     22.62 o 
  -8   2   5      133.44      124.20     28.66 o 
  -7   2   5     2191.67     2066.41     92.04 o 
  -6   2   5     1095.72     1004.32     44.42 o 
  -5   2   5      272.93      262.75     19.76 o 
  -4   2   5     1358.59     1337.44     50.43 o 
  -3   2   5      237.12      230.70     24.11 o 
  -2   2   5     7753.98     8102.55    213.97 o 
  -1   2   5     1906.80     1808.05     48.46 o 
   0   2   5    10178.54    10571.24    250.99 o 
   1   2   5     1715.82     1713.42     48.12 o 
   2   2   5     7121.46     7348.75    184.86 o 
   3   2   5      403.34      415.74     19.11 o 
   4   2   5     1427.31     1386.35     42.84 o 
   5   2   5      208.46      188.31     20.41 o 
   6   2   5     1060.57      946.24     37.74 o 
   7   2   5     1975.90     1973.13     91.54 o 
   8   2   5       98.43      105.49     27.84 o 
   9   2   5       14.60       26.40     23.97 o 
  10   2   5      314.74      288.42     42.98 o 
  11   2   5      653.00      625.35     63.49 o 
  12   2   5       64.83       66.48     24.75 o 
 -12   3   5       89.34      135.96     38.79 o 
 -11   3   5       92.22       83.26     33.30 o 
 -10   3   5      698.98      712.78     62.63 o 
  -9   3   5      270.88      222.99     61.34 o 
  -8   3   5      113.43       73.56     23.91 o 
  -7   3   5      714.09      726.43     41.39 o 
  -6   3   5      441.25      434.33     25.88 o 
  -5   3   5     2449.13     2319.15     69.79 o 
  -4   3   5       97.76       81.88     13.93 o 
  -3   3   5     5280.91     5704.60    163.29 o 
  -2   3   5     5345.19     5353.35    155.13 o 
  -1   3   5     5559.66     6019.89    151.74 o 
   0   3   5       35.72       58.76      6.43 o 
   1   3   5     5993.61     6439.45    151.97 o 
   2   3   5     5421.92     5492.37    134.38 o 
   3   3   5     5287.99     5631.82    140.77 o 
   4   3   5      108.24       97.83     12.31 o 
   5   3   5     2558.02     2473.57     62.67 o 
   6   3   5      314.93      296.81     23.03 o 
   7   3   5      656.74      683.30     45.28 o 
   8   3   5      171.05      132.67     21.95 o 
   9   3   5      329.98      357.79     48.04 o 
  10   3   5      725.64      743.12     50.32 o 
  11   3   5      110.31      115.64     26.61 o 
  12   3   5       87.46       87.55     26.09 o 
 -12   4   5       67.21       70.21     32.34 o 
 -11   4   5      378.61      426.35     53.00 o 
 -10   4   5      138.67      102.66     31.24 o 
  -9   4   5      112.27       81.76     27.81 o 
  -8   4   5      180.58      137.63     28.57 o 
  -7   4   5     1386.41     1449.65     59.89 o 
  -6   4   5     1974.56     1854.37     58.70 o 
  -5   4   5      857.95      886.89     35.46 o 
  -4   4   5     2939.44     3013.96     96.14 o 
  -3   4   5     1157.83     1195.58     74.15 o 
  -2   4   5     8030.94     8675.26    232.09 o 
  -1   4   5     2625.04     2581.12     62.00 o 
   0   4   5    13829.33    14608.81    307.23 o 
   1   4   5     2756.10     2727.61     61.41 o 
   2   4   5     7604.83     8116.91    178.08 o 
   3   4   5     1298.07     1330.24     40.20 o 
   4   4   5     3198.77     3039.81     84.45 o 
   5   4   5     1060.13      991.87     32.49 o 
   6   4   5     1874.18     1810.05     58.15 o 
   7   4   5     1425.13     1400.47     58.81 o 
   8   4   5      283.79      295.07     29.63 o 
   9   4   5      148.24      161.16     25.64 o 
  10   4   5      185.10      153.25     26.13 o 
  11   4   5      375.47      351.26     39.07 o 
  12   4   5      100.34       99.34     27.54 o 
 -11   5   5      182.87      198.79     39.39 o 
 -10   5   5      492.51      436.64     50.92 o 
  -9   5   5      744.36      707.50     58.40 o 
  -8   5   5       35.78        2.12     18.70 o 
  -7   5   5      889.58      961.50     48.43 o 
  -6   5   5      541.91      562.53     28.61 o 
  -5   5   5      824.10      803.01     32.69 o 
  -4   5   5      407.36      472.37     36.77 o 
  -3   5   5     2201.46     2343.52     74.00 o 
  -2   5   5     8677.59     8661.35    210.84 o 
  -1   5   5     5922.49     6183.98    146.72 o 
   0   5   5      168.00      150.17     10.16 o 
   1   5   5     5484.78     5888.37    131.09 o 
   2   5   5     8900.94     8853.22    188.30 o 
   3   5   5     2182.46     2196.02     54.77 o 
   4   5   5      462.98      603.96     29.10 o 
   5   5   5      891.12      828.30     30.28 o 
   6   5   5      406.39      356.24     27.46 o 
   7   5   5      908.25      947.78     47.03 o 
   8   5   5       67.72       29.38     22.18 o 
   9   5   5      763.89      756.94     47.66 o 
  10   5   5      493.11      463.31     40.15 o 
  11   5   5      186.54      228.63     31.65 o 
 -11   6   5       45.46       54.57     53.03 o 
 -10   6   5      202.96      180.84     36.97 o 
  -9   6   5        7.77       -9.12     22.73 o 
  -8   6   5     1392.25     1338.83     61.52 o 
  -7   6   5      364.28      291.25     28.80 o 
  -6   6   5      893.16      873.71     36.07 o 
  -5   6   5      779.54      756.28     40.00 o 
  -4   6   5     5121.96     4922.52    146.82 o 
  -3   6   5     5384.67     5311.51    135.48 o 
  -2   6   5     3496.19     3954.54     90.07 o 
  -1   6   5     5581.18     5609.38    123.13 o 
   0   6   5     3459.36     3398.54     78.24 o 
   1   6   5     5427.59     5486.33    122.18 o 
   2   6   5     3521.51     4023.14     90.66 o 
   3   6   5     5568.95     5431.41    120.17 o 
   4   6   5     5200.43     4949.98     95.53 o 
   5   6   5      890.80      840.02     29.94 o 
   6   6   5      849.15      828.43     33.02 o 
   7   6   5      334.48      297.54     27.95 o 
   8   6   5     1459.66     1474.70     62.30 o 
   9   6   5       19.74       48.17     18.99 o 
  10   6   5      204.93      165.60     26.28 o 
  11   6   5       49.59       26.29     29.38 o 
 -11   7   5      212.20      224.81     57.88 o 
 -10   7   5      215.88      324.21     60.43 o 
  -9   7   5      280.56      323.38     57.88 o 
  -8   7   5      621.08      639.76     42.94 o 
  -7   7   5      533.69      520.25     72.67 o 
  -6   7   5       91.03      130.20     20.25 o 
  -5   7   5      474.58      470.43     26.58 o 
  -4   7   5      170.20      198.69     20.17 o 
  -3   7   5      725.89      702.16     29.14 o 
  -2   7   5     3125.65     3074.43     69.28 o 
  -1   7   5     7145.17     7319.17    160.07 o 
   0   7   5        0.95        9.44      6.16 o 
   1   7   5     7090.61     7282.27    159.07 o 
   2   7   5     2791.86     2761.51     68.76 o 
   3   7   5      768.94      808.34     25.56 o 
   4   7   5      192.79      219.92     14.00 o 
   5   7   5      449.16      471.71     20.92 o 
   6   7   5       96.83      146.92     16.10 o 
   7   7   5      519.83      600.87     33.43 o 
   8   7   5      593.22      599.88     41.38 o 
   9   7   5      258.23      261.41     37.04 o 
  10   7   5      222.58      237.46     41.77 o 
  11   7   5      175.11      235.84     43.04 o 
 -11   8   5       57.01       61.36     30.25 o 
 -10   8   5       78.59      103.37     38.64 o 
  -9   8   5       92.72      119.43     24.63 o 
  -8   8   5     1554.64     1572.28     67.41 o 
  -7   8   5      541.11      507.90     38.23 o 
  -6   8   5       85.93       58.45     17.40 o 
  -5   8   5       32.83       36.83     13.78 o 
  -4   8   5     3774.87     3577.48     94.50 o 
  -3   8   5      727.73      740.44     34.64 o 
  -2   8   5      913.61      945.29     29.04 o 
  -1   8   5      338.15      337.77     18.97 o 
   0   8   5     1670.74     1577.55     42.06 o 
   1   8   5      352.31      351.66     16.10 o 
   2   8   5      985.05      982.76     29.42 o 
   3   8   5      723.51      738.73     32.33 o 
   4   8   5     3645.80     3479.78     92.09 o 
   5   8   5       61.20       64.62     10.61 o 
   6   8   5      137.88      132.95     14.61 o 
   7   8   5      467.58      526.06     32.32 o 
   8   8   5     1498.87     1349.63     78.80 o 
   9   8   5      100.44      107.74     29.06 o 
  10   8   5       90.48       99.28     48.59 o 
  11   8   5       43.41       27.49     40.30 o 
 -10   9   5      240.40      221.59     39.73 o 
  -9   9   5      206.39      238.82     31.99 o 
  -8   9   5      432.85      451.83     39.17 o 
  -7   9   5      109.34      124.36     22.65 o 
  -6   9   5     2020.03     1940.77     77.46 o 
  -5   9   5      585.44      627.39     39.20 o 
  -4   9   5       82.68       58.69     14.84 o 
  -3   9   5      396.51      382.02     27.60 o 
  -2   9   5     5075.66     4814.39    105.67 o 
  -1   9   5      916.34      873.12     29.77 o 
   0   9   5       35.44       36.01      7.86 o 
   1   9   5     1043.86     1032.54     41.70 o 
   2   9   5     4911.54     4364.18    257.22 o 
   3   9   5      420.82      439.85     20.94 o 
   4   9   5      117.30      120.19     14.87 o 
   5   9   5      540.61      578.58     27.19 o 
   6   9   5     2012.91     1934.67     75.18 o 
   7   9   5      118.58      144.95     23.74 o 
   8   9   5      436.08      502.76     40.85 o 
   9   9   5      184.43      238.82     38.37 o 
  10   9   5      242.14      244.96     57.41 o 
 -10  10   5      120.13      172.97     28.34 o 
  -9  10   5      153.71      209.63     35.34 o 
  -8  10   5      886.82      925.48     55.52 o 
  -7  10   5      635.05      686.38     44.79 o 
  -6  10   5        1.31       29.75     18.10 o 
  -5  10   5      208.14      264.87     25.98 o 
  -4  10   5     2784.17     2679.37     89.63 o 
  -3  10   5      280.42      299.41     24.30 o 
  -2  10   5       60.79       98.13     14.23 o 
  -1  10   5      513.17      511.02     26.37 o 
   0  10   5     3221.43     3061.06     99.95 o 
   1  10   5      619.43      586.95     33.53 o 
   2  10   5       48.79       64.19     10.44 o 
   3  10   5      237.33      239.85     17.26 o 
   4  10   5     2825.14     2647.53     69.17 o 
   5  10   5      242.59      273.97     27.84 o 
   6  10   5        7.46       10.06     15.19 o 
   7  10   5      597.35      621.71     43.79 o 
   8  10   5      985.85     1076.34     57.37 o 
   9  10   5      119.85      181.47     35.55 o 
  10  10   5      101.24      190.71     38.09 o 
  -9  11   5        8.00       28.98     23.90 o 
  -8  11   5      117.46      100.20     27.68 o 
  -7  11   5      347.11      341.54     36.02 o 
  -6  11   5     1671.47     1702.37     66.79 o 
  -5  11   5      432.48      444.64     76.04 o 
  -4  11   5      168.64      108.05     23.95 o 
  -3  11   5      305.91      287.66     33.09 o 
  -2  11   5     3664.30     3504.11    139.30 o 
  -1  11   5      264.45      255.71     26.51 o 
   0  11   5      537.41      673.09     59.68 o 
   1  11   5      255.89      299.39     27.01 o 
   2  11   5     3651.78     3567.15    114.60 o 
   3  11   5      294.80      251.34     25.48 o 
   4  11   5      139.76      150.30     21.58 o 
   5  11   5      463.93      422.45     34.29 o 
   6  11   5     1554.10     1455.20     65.52 o 
   7  11   5      358.80      325.54     33.16 o 
   8  11   5      112.82       87.57     23.58 o 
   9  11   5        8.29        0.71     35.29 o 
  -9  12   5       72.34       79.91     28.67 o 
  -8  12   5      470.13      596.10     57.38 o 
  -7  12   5      269.30      238.34     38.59 o 
  -6  12   5      180.10      143.24     29.91 o 
  -5  12   5      530.11      473.31     54.28 o 
  -4  12   5     1529.05     1538.94     78.42 o 
  -3  12   5     1088.36      995.89     59.24 o 
  -2  12   5        8.86       18.24     18.63 o 
  -1  12   5      578.60      450.91     34.92 o 
   0  12   5     2059.98     2226.38     81.51 o 
   1  12   5      569.94      454.48     33.68 o 
   2  12   5        3.64        2.46     14.58 o 
   3  12   5     1125.23      926.02     75.20 o 
   4  12   5     1640.78     1574.38     81.91 o 
   5  12   5      468.67      373.47     42.97 o 
   6  12   5      188.02      206.54     34.03 o 
   7  12   5      268.20      282.66     39.87 o 
   8  12   5      496.36      540.10     43.49 o 
   9  12   5       52.05       64.70     29.92 o 
  -8  13   5      116.39      139.61     32.61 o 
  -7  13   5      256.48      336.08     43.36 o 
  -6  13   5      460.51      444.69     46.47 o 
  -5  13   5      168.47      174.13     39.14 o 
  -4  13   5      721.33      688.49     55.05 o 
  -3  13   5      110.68      140.65     28.54 o 
  -2  13   5      613.88      676.35     72.17 o 
  -1  13   5      197.22      213.25     26.37 o 
   0  13   5      230.01      288.07     38.27 o 
   1  13   5      159.33      103.73     21.15 o 
   2  13   5      620.16      715.03     56.36 o 
   3  13   5       61.48       77.33     26.11 o 
   4  13   5      752.52      825.65     86.32 o 
   5  13   5      203.21      225.97     35.35 o 
   6  13   5      381.10      361.79     44.66 o 
   7  13   5      228.25      209.66     47.10 o 
   8  13   5      132.35      172.47     35.51 o 
  -8  14   5       27.44       51.19     26.77 o 
  -7  14   5      120.38      123.26     33.97 o 
  -6  14   5       34.74       45.08     25.73 o 
  -5  14   5       92.64       99.94     29.12 o 
  -4  14   5      178.83      171.19     46.21 o 
  -3  14   5      877.04      896.57     62.66 o 
  -2  14   5       40.74       37.41     19.07 o 
  -1  14   5      432.04      431.54     36.60 o 
   0  14   5      948.93     1013.98     54.07 o 
   1  14   5      436.45      516.75     50.82 o 
   2  14   5       19.59       47.00     25.05 o 
   3  14   5      894.51      919.50     66.49 o 
   4  14   5      157.51      171.13     33.91 o 
   5  14   5       53.03       64.07     26.85 o 
   6  14   5       53.75       75.93     29.09 o 
   7  14   5       91.53      123.21     32.44 o 
   8  14   5        9.96       71.30     40.97 o 
  -7  15   5       55.46       88.43     37.17 o 
  -6  15   5      123.83      143.47     33.49 o 
  -5  15   5      544.84      716.67     60.18 o 
  -4  15   5      107.38      111.41     75.68 o 
  -3  15   5        0.71       21.63     23.13 o 
  -2  15   5      176.04      220.80     29.50 o 
  -1  15   5      436.59      484.60     41.25 o 
   0  15   5       27.35        2.99     24.42 o 
   1  15   5      412.50      420.38     54.61 o 
   2  15   5      192.20      230.75     39.06 o 
   3  15   5        7.61       17.90     23.74 o 
   4  15   5      130.23      134.33     42.61 o 
   5  15   5      513.24      599.03     59.74 o 
   6  15   5      132.89      161.96     34.49 o 
   7  15   5       42.35       21.29     28.88 o 
  -6  16   5       27.79       55.14     31.93 o 
  -5  16   5       71.76       55.87     28.26 o 
  -4  16   5       39.84       88.89     50.87 o 
  -3  16   5      643.82      637.43     50.01 o 
  -2  16   5       38.98        9.60     19.16 o 
  -1  16   5      387.53      350.25     46.45 o 
   0  16   5      684.92      582.52     59.12 o 
   1  16   5      464.96      388.49     48.78 o 
   2  16   5       42.21       72.35     34.07 o 
   3  16   5      520.72      515.76     56.69 o 
   4  16   5       47.02       87.30     34.73 o 
   5  16   5      113.45       88.04     49.01 o 
   6  16   5       35.93       45.63     36.42 o 
  -5  17   5      373.85      509.68     54.35 o 
  -4  17   5       59.28      127.40     35.34 o 
  -3  17   5      172.11      224.36     56.88 o 
  -2  17   5       17.09        7.03     30.46 o 
  -1  17   5      630.34      728.27     93.19 o 
   0  17   5      405.88      447.46     72.96 o 
   1  17   5      618.43      659.09    111.79 o 
   2  17   5       20.44        3.96     32.79 o 
   3  17   5      155.48      215.83     71.55 o 
   4  17   5       72.55       57.30     29.01 o 
   5  17   5      351.46      290.51     69.36 o 
  -3  18   5      168.28      115.13     35.20 o 
  -2  18   5      123.16      108.90     34.40 o 
  -1  18   5      170.49      122.07     36.55 o 
   0  18   5      105.88      122.84     34.31 o 
   1  18   5      168.70      135.90     37.51 o 
   2  18   5      126.36      187.47     65.64 o 
   3  18   5      172.50      110.25     47.32 o 
   0   0   6      141.32      168.57     12.22 o 
   1   0   6     6823.05     6370.44    125.55 o 
   2   0   6     1122.39     1101.32     27.13 o 
   3   0   6     1555.41     1594.81     52.96 o 
   4   0   6      945.08      781.25     47.85 o 
   5   0   6      644.41      602.64     65.42 o 
   6   0   6       26.51       26.06     14.10 o 
   7   0   6      742.95      772.09     44.92 o 
   8   0   6      520.92      609.12     53.16 o 
   9   0   6      262.13      239.84     37.92 o 
  10   0   6      609.35      581.62     94.14 o 
  11   0   6       69.22       60.22     51.81 o 
  12   0   6       12.42       12.05     35.09 o 
 -12   1   6      426.50      579.30     81.88 o 
 -11   1   6      197.30      268.94     45.88 o 
 -10   1   6      317.79      450.41     53.90 o 
  -9   1   6      235.10      148.43     44.55 o 
  -8   1   6      256.40      345.73     40.97 o 
  -7   1   6       59.67       41.79     16.74 o 
  -6   1   6     4709.82     4766.30    255.55 o 
  -5   1   6      388.77      379.99     34.61 o 
  -4   1   6      254.43      226.92     20.07 o 
  -3   1   6     3525.74     3335.08     85.26 o 
  -2   1   6     2990.15     2917.57     69.25 o 
  -1   1   6     3413.65     3515.54     88.59 o 
   0   1   6      447.09      384.91     12.92 o 
   1   1   6     3312.20     3454.65     78.62 o 
   2   1   6     3224.16     3178.54     70.42 o 
   3   1   6     3527.14     3276.29     76.21 o 
   4   1   6      217.87      187.63     17.16 o 
   5   1   6      397.27      452.18     26.91 o 
   6   1   6     4672.49     4740.31    175.36 o 
   7   1   6      109.09       93.17     20.24 o 
   8   1   6      253.76      265.10     37.15 o 
   9   1   6      214.95      215.05     37.04 o 
  10   1   6      332.50      494.91     55.39 o 
  11   1   6      212.85      270.79     44.84 o 
  12   1   6      401.76      437.53     55.83 o 
 -12   2   6      128.04      224.35     59.24 o 
 -11   2   6       67.27       65.73     31.38 o 
 -10   2   6      526.40      534.64     56.70 o 
  -9   2   6      966.24     1001.75     71.23 o 
  -8   2   6      849.94      938.45     64.33 o 
  -7   2   6       20.36       17.05     14.71 o 
  -6   2   6      305.22      253.68     25.69 o 
  -5   2   6     1513.39     1482.06     56.48 o 
  -4   2   6     4139.86     4174.66    131.16 o 
  -3   2   6     5134.96     5132.43    145.76 o 
  -2   2   6     3286.16     3157.60     81.28 o 
  -1   2   6     4245.27     4623.21    114.66 o 
   0   2   6     6864.79     7163.70    173.74 o 
   1   2   6     4264.73     4555.05    114.49 o 
   2   2   6     3104.45     3036.40     80.93 o 
   3   2   6     4823.96     4844.14    125.12 o 
   4   2   6     4617.69     4515.84    113.31 o 
   5   2   6     1485.00     1502.06     54.91 o 
   6   2   6      370.70      330.45     24.21 o 
   7   2   6       51.64       43.30     14.00 o 
   8   2   6      799.97      900.33     48.05 o 
   9   2   6     1047.01      998.95     70.53 o 
  10   2   6      612.69      540.88     43.26 o 
  11   2   6       77.63       81.97     23.38 o 
  12   2   6      140.97      237.48     45.01 o 
 -11   3   6        3.58       16.18     50.59 o 
 -10   3   6      354.96      329.37     45.57 o 
  -9   3   6      116.78       89.69     56.49 o 
  -8   3   6      108.94      121.42     28.80 o 
  -7   3   6      240.80      269.82     27.90 o 
  -6   3   6     4451.33     4148.93    154.64 o 
  -5   3   6      819.77      784.30     40.65 o 
  -4   3   6      531.50      568.50     30.98 o 
  -3   3   6      253.81      264.18     21.03 o 
  -2   3   6     1959.32     1875.83     60.23 o 
  -1   3   6     7130.05     7632.47    186.29 o 
   0   3   6       26.21       30.38      5.50 o 
   1   3   6     7227.97     7715.82    186.22 o 
   2   3   6     2293.19     2202.84     57.58 o 
   3   3   6      227.77      263.04     16.95 o 
   4   3   6      448.62      494.45     25.52 o 
   5   3   6      948.72      881.27     33.84 o 
   6   3   6     4341.07     3891.84    108.19 o 
   7   3   6      223.96      241.73     22.86 o 
   8   3   6      152.50      161.64     23.68 o 
   9   3   6       87.83       71.90     20.81 o 
  10   3   6      338.25      319.04     34.98 o 
  11   3   6        6.99       34.08     22.80 o 
 -11   4   6      346.28      368.77     62.81 o 
 -10   4   6       73.64      138.19     32.95 o 
  -9   4   6      714.77      757.12     61.69 o 
  -8   4   6      692.16      768.85     58.72 o 
  -7   4   6      396.44      386.87     27.44 o 
  -6   4   6      388.28      414.17     42.58 o 
  -5   4   6     2338.71     2319.37     98.26 o 
  -4   4   6     2441.85     2366.33     83.25 o 
  -3   4   6     1136.39     1241.29     45.30 o 
  -2   4   6      293.72      245.71     16.39 o 
  -1   4   6      693.99      736.01     23.29 o 
   0   4   6     4085.98     4306.07     96.17 o 
   1   4   6      682.87      715.00     26.66 o 
   2   4   6      285.29      267.83     16.61 o 
   3   4   6     1025.80     1102.39     55.42 o 
   4   4   6     2817.32     2696.34     72.21 o 
   5   4   6     2372.36     2375.91     69.21 o 
   6   4   6      480.73      510.32     28.47 o 
   7   4   6      312.53      349.96     26.17 o 
   8   4   6      797.94      810.33     46.31 o 
   9   4   6      765.02      786.38     49.02 o 
  10   4   6       99.20       97.22     22.50 o 
  11   4   6      306.88      301.98     49.09 o 
 -11   5   6        4.71       -9.85     45.90 o 
 -10   5   6      431.71      504.18     81.50 o 
  -9   5   6      346.27      481.92     50.60 o 
  -8   5   6      280.56      332.60     43.02 o 
  -7   5   6      153.52      133.32     18.37 o 
  -6   5   6      463.18      380.60     26.39 o 
  -5   5   6      995.14      952.69     53.83 o 
  -4   5   6      569.05      613.86     54.82 o 
  -3   5   6     1105.92     1078.90     45.11 o 
  -2   5   6     4792.45     4520.59    109.72 o 
  -1   5   6     7933.75     8506.82    187.79 o 
   0   5   6        6.87       31.37      6.89 o 
   1   5   6     8199.33     8878.46    187.17 o 
   2   5   6     4427.19     4140.19     96.72 o 
   3   5   6     1239.69     1243.01     33.68 o 
   4   5   6      725.33      739.97     30.78 o 
   5   5   6     1103.04     1033.40     34.28 o 
   6   5   6      409.86      419.64     23.98 o 
   7   5   6       92.54       92.72     16.76 o 
   8   5   6      359.99      345.74     32.48 o 
   9   5   6      372.50      432.37     37.92 o 
  10   5   6      417.35      477.57     41.34 o 
  11   5   6       12.60        7.35     21.15 o 
 -11   6   6      213.16      225.54     41.55 o 
 -10   6   6      116.66       91.24     29.30 o 
  -9   6   6      178.63      200.35     35.16 o 
  -8   6   6      190.35      155.73     29.04 o 
  -7   6   6      715.62      650.17     40.78 o 
  -6   6   6     1049.70     1086.12     41.17 o 
  -5   6   6      504.88      433.41     87.35 o 
  -4   6   6      479.70      491.66     31.16 o 
  -3   6   6     1164.81     1030.56     38.18 o 
  -2   6   6      692.56      687.81     22.25 o 
  -1   6   6      719.19      735.41     24.79 o 
   0   6   6     1005.76      986.54     29.13 o 
   1   6   6      515.65      563.84     27.54 o 
   2   6   6      734.45      705.88     23.10 o 
   3   6   6     1405.68     1274.34     34.00 o 
   4   6   6      650.40      590.43     22.54 o 
   5   6   6      590.44      595.53     26.41 o 
   6   6   6      969.98     1034.46     37.74 o 
   7   6   6      682.76      642.56     37.44 o 
   8   6   6      223.16      280.75     29.52 o 
   9   6   6      218.38      236.00     35.36 o 
  10   6   6       84.56       52.24     22.69 o 
  11   6   6      187.53      150.90     31.67 o 
 -11   7   6       82.76      111.99     49.34 o 
 -10   7   6      142.59      154.79     49.06 o 
  -9   7   6     1403.87     1382.79    117.31 o 
  -8   7   6      490.36      543.03     40.87 o 
  -7   7   6       47.74       50.00     17.64 o 
  -6   7   6      116.51      116.66     16.54 o 
  -5   7   6     1057.47      926.54     40.55 o 
  -4   7   6     2719.03     2615.64     89.33 o 
  -3   7   6     1966.50     2015.09     59.41 o 
  -2   7   6     2336.24     2339.14     64.71 o 
  -1   7   6     2469.23     2301.09     56.59 o 
   0   7   6     2497.26     2284.92     56.53 o 
   1   7   6     2325.56     2180.12     55.24 o 
   2   7   6     2165.42     2287.98     57.13 o 
   3   7   6     1978.82     2005.42     57.88 o 
   4   7   6     2970.03     2794.64     67.90 o 
   5   7   6     1214.60     1039.84     35.06 o 
   6   7   6      168.09      152.25     21.00 o 
   7   7   6       69.24       84.64     16.31 o 
   8   7   6      453.52      547.82     40.35 o 
   9   7   6     1518.62     1507.15     79.73 o 
  10   7   6      167.71      185.79     37.36 o 
  11   7   6       97.17      106.98     33.38 o 
 -10   8   6      181.31      149.64     58.79 o 
  -9   8   6      146.08      197.31     29.38 o 
  -8   8   6        3.68       23.15     18.08 o 
  -7   8   6     1149.86     1138.31     54.94 o 
  -6   8   6      677.84      612.12     38.74 o 
  -5   8   6      404.48      379.10     21.67 o 
  -4   8   6       81.70       71.84     15.03 o 
  -3   8   6     2944.84     2806.07     78.44 o 
  -2   8   6     2300.28     2307.58     67.86 o 
  -1   8   6     3768.92     3648.65     85.62 o 
   0   8   6      226.37      225.25     15.92 o 
   1   8   6     3507.63     3596.90     84.89 o 
   2   8   6     2425.54     2411.58     59.15 o 
   3   8   6     2986.53     2809.78     68.77 o 
   4   8   6       56.12       33.37      8.79 o 
   5   8   6      440.07      442.12     24.00 o 
   6   8   6      615.74      600.89     31.83 o 
   7   8   6     1123.48     1074.08     46.47 o 
   8   8   6        3.89       -2.38     20.57 o 
   9   8   6      161.78      185.27     35.00 o 
  10   8   6      170.71      190.07     38.17 o 
 -10   9   6       63.83      116.76     31.75 o 
  -9   9   6      519.37      497.27     43.08 o 
  -8   9   6      142.47       97.78     22.84 o 
  -7   9   6      499.57      465.94     48.60 o 
  -6   9   6      140.89      156.87     22.74 o 
  -5   9   6      286.63      270.02     26.13 o 
  -4   9   6      937.60      888.01     41.39 o 
  -3   9   6      695.94      601.85     30.62 o 
  -2   9   6      661.18      672.62     27.78 o 
  -1   9   6      216.27      224.47     19.87 o 
   0   9   6     1818.94     1757.98     47.10 o 
   1   9   6      195.64      190.69     13.38 o 
   2   9   6      650.95      652.24     30.27 o 
   3   9   6      665.92      692.33     35.41 o 
   4   9   6      889.93      843.22     46.25 o 
   5   9   6      306.84      313.54     24.71 o 
   6   9   6      143.49      158.11     20.23 o 
   7   9   6      507.41      441.64     38.02 o 
   8   9   6      112.89       82.46     24.98 o 
   9   9   6      525.78      611.12     66.67 o 
  10   9   6       55.97       67.73     30.96 o 
 -10  10   6       57.14       74.84     24.75 o 
  -9  10   6       14.33       24.86     23.77 o 
  -8  10   6       33.73       34.49     19.60 o 
  -7  10   6     1143.95     1103.88     57.00 o 
  -6  10   6       92.40       73.94     19.35 o 
  -5  10   6      691.31      643.48     38.83 o 
  -4  10   6       36.54       31.37     13.77 o 
  -3  10   6     1972.84     1846.64     66.22 o 
  -2  10   6       23.45       29.00      9.58 o 
  -1  10   6      974.02      949.15     37.19 o 
   0  10   6      641.97      677.60     36.84 o 
   1  10   6     1033.00     1041.97     44.62 o 
   2  10   6       66.45       69.30     22.12 o 
   3  10   6     1855.65     1802.16     58.77 o 
   4  10   6       39.97       55.17     13.31 o 
   5  10   6      683.38      595.85     33.80 o 
   6  10   6       76.23       50.67     18.25 o 
   7  10   6     1142.67     1261.77     77.07 o 
   8  10   6       45.38       49.83     19.98 o 
   9  10   6       14.39       27.87     23.81 o 
  10  10   6       70.73       50.94     28.12 o 
  -9  11   6      514.69      494.56     43.66 o 
  -8  11   6        5.50       -3.01     18.29 o 
  -7  11   6      215.86      242.68     29.44 o 
  -6  11   6       28.36       38.42     17.68 o 
  -5  11   6      728.18      676.73     40.18 o 
  -4  11   6      952.97      937.48     55.88 o 
  -3  11   6     1057.20      949.76     56.02 o 
  -2  11   6      411.10      407.47     43.67 o 
  -1  11   6       62.11       83.30     18.28 o 
   0  11   6      694.63      627.63     37.52 o 
   1  11   6      115.66      119.64     19.49 o 
   2  11   6      375.13      385.72     40.98 o 
   3  11   6      987.08      991.58     63.07 o 
   4  11   6      803.90      704.20     50.81 o 
   5  11   6      646.53      579.61     88.77 o 
   6  11   6       15.28       22.49     16.83 o 
   7  11   6      208.32      245.69     30.97 o 
   8  11   6        1.90        3.02     18.00 o 
   9  11   6      475.26      390.24     50.36 o 
  -9  12   6       17.61       28.89     24.92 o 
  -8  12   6       29.98        7.65     24.70 o 
  -7  12   6      868.61      752.51     62.47 o 
  -6  12   6       43.08       39.40     22.38 o 
  -5  12   6     1242.21     1149.45     70.11 o 
  -4  12   6       35.05       29.55     20.11 o 
  -3  12   6      571.99      613.50     46.84 o 
  -2  12   6      139.62      163.85     31.83 o 
  -1  12   6     1419.72     1449.06     61.25 o 
   0  12   6      113.45      132.43     21.63 o 
   1  12   6     1635.08     1510.80    117.56 o 
   2  12   6       94.55      130.88     28.63 o 
   3  12   6      482.44      487.94     47.96 o 
   4  12   6       14.78       24.29     22.34 o 
   5  12   6     1290.25     1286.71     73.05 o 
   6  12   6       15.10       52.88     47.79 o 
   7  12   6      851.91      814.32     63.96 o 
   8  12   6       30.51       10.84     19.84 o 
   9  12   6       31.43       33.44     21.98 o 
  -8  13   6      183.11      169.76     48.15 o 
  -7  13   6       75.69       59.78     28.18 o 
  -6  13   6      256.67      293.19     62.01 o 
  -5  13   6      747.01      639.15     53.56 o 
  -4  13   6      862.50      914.72     61.67 o 
  -3  13   6      482.15      409.33     71.19 o 
  -2  13   6      666.87      788.14     46.94 o 
  -1  13   6      153.85      185.97     32.91 o 
   0  13   6      470.51      519.31     68.16 o 
   1  13   6       95.31      101.70     28.33 o 
   2  13   6      668.72      780.98     60.45 o 
   3  13   6      515.06      447.57     47.38 o 
   4  13   6      828.04      832.94     63.94 o 
   5  13   6      712.28      563.75     53.94 o 
   6  13   6      262.57      361.00     56.24 o 
   7  13   6       83.42       46.01     42.80 o 
   8  13   6      206.78      310.29     44.47 o 
  -7  14   6      381.94      438.17     51.12 o 
  -6  14   6       67.39       46.39     26.58 o 
  -5  14   6      450.23      494.97     49.74 o 
  -4  14   6      276.52      268.44     38.10 o 
  -3  14   6      396.63      412.09     37.86 o 
  -2  14   6      587.01      602.54     58.45 o 
  -1  14   6      985.96      982.44     70.29 o 
   0  14   6      204.82      344.89     48.70 o 
   1  14   6      984.72      891.34     66.76 o 
   2  14   6      602.43      607.39     56.12 o 
   3  14   6      331.35      393.09     46.67 o 
   4  14   6      249.04      273.97     71.13 o 
   5  14   6      445.37      329.14     43.59 o 
   6  14   6       51.06       70.46     27.56 o 
   7  14   6      373.18      360.98     48.20 o 
  -7  15   6       75.20      152.09     34.82 o 
  -6  15   6      363.02      333.09     46.74 o 
  -5  15   6       44.49       47.84     25.38 o 
  -4  15   6      114.01       74.80     26.89 o 
  -3  15   6      236.54      292.05     33.86 o 
  -2  15   6      263.66      297.45     43.49 o 
  -1  15   6      243.86      324.67     45.05 o 
   0  15   6      152.73      168.63     36.25 o 
   1  15   6      248.56      320.83     44.12 o 
   2  15   6      217.59      220.30     39.29 o 
   3  15   6      269.01      337.42     90.12 o 
   4  15   6      105.19       63.69     25.39 o 
   5  15   6       59.68       61.95     28.11 o 
   6  15   6      317.48      368.03     48.91 o 
   7  15   6       87.28       61.82     39.17 o 
  -6  16   6       22.57       45.16     27.31 o 
  -5  16   6       30.51       63.31     29.26 o 
  -4  16   6      420.23      389.58     69.85 o 
  -3  16   6       99.24      105.67     33.26 o 
  -2  16   6      137.41      155.44     35.37 o 
  -1  16   6      240.64      253.77     42.93 o 
   0  16   6      901.95      865.96     71.11 o 
   1  16   6      204.08      176.70     37.99 o 
   2  16   6      144.34       54.54     73.26 o 
   3  16   6      105.94      110.30     32.18 o 
   4  16   6      419.85      414.27    104.34 o 
   5  16   6       57.79       43.82     28.16 o 
   6  16   6       13.67       35.68     29.23 o 
  -4  17   6       31.52       39.30     31.82 o 
  -3  17   6       62.32       50.05     30.05 o 
  -2  17   6      656.19      502.85     58.77 o 
  -1  17   6      108.91      104.36     34.84 o 
   0  17   6       28.46        2.33     28.48 o 
   1  17   6      140.32      147.82     36.37 o 
   2  17   6      621.69      552.98     60.74 o 
   3  17   6       77.70       48.35     30.38 o 
   4  17   6       41.70       47.47     29.60 o 
  -2  18   6       16.92       53.50     31.27 o 
  -1  18   6       63.72       99.59     34.49 o 
   0  18   6      478.79      407.99     77.53 o 
   1  18   6       44.95       51.10     30.39 o 
   2  18   6       18.09      -13.90     26.69 o 
   1   0   7     3316.82     3182.63     66.44 o 
   2   0   7     3696.93     4020.85     82.88 o 
   3   0   7     1093.19      987.02     31.64 o 
   4   0   7        0.76        5.95      8.45 o 
   5   0   7     2238.83     1989.35     68.69 o 
   6   0   7     1455.65     1468.17     68.03 o 
   7   0   7     1188.81     1162.39     70.79 o 
   8   0   7        1.11       25.21     17.73 o 
   9   0   7      105.55      104.39     30.29 o 
  10   0   7      308.47      278.82     44.30 o 
  11   0   7      536.03      524.36     91.56 o 
 -11   1   7       10.21       15.51     28.91 o 
 -10   1   7      420.03      433.74     52.11 o 
  -9   1   7      464.67      524.44     75.34 o 
  -8   1   7      471.99      519.34     43.74 o 
  -7   1   7     1459.91     1453.26     61.75 o 
  -6   1   7        1.15       -9.37     20.46 o 
  -5   1   7     3348.87     3368.15    105.64 o 
  -4   1   7     2219.45     2302.35     62.66 o 
  -3   1   7      893.34      883.84     26.42 o 
  -2   1   7     1441.12     1586.71     40.80 o 
  -1   1   7      866.44      809.29     25.19 o 
   0   1   7      350.66      356.33     17.74 o 
   1   1   7      930.60      807.16     30.05 o 
   2   1   7     1517.29     1714.22     42.19 o 
   3   1   7      887.09      890.58     26.57 o 
   4   1   7     2092.46     2084.30     84.10 o 
   5   1   7     3488.56     3390.73    106.15 o 
   6   1   7        7.60        2.16      9.85 o 
   7   1   7     1393.38     1415.52     51.67 o 
   8   1   7      475.03      469.69     31.51 o 
   9   1   7      538.22      544.48     40.62 o 
  10   1   7      391.89      294.57     46.79 o 
  11   1   7        7.03       18.01     28.78 o 
 -11   2   7      482.14      507.53     59.28 o 
 -10   2   7      229.16      239.73     46.57 o 
  -9   2   7       41.77       14.81     23.62 o 
  -8   2   7       66.94       65.42     23.09 o 
  -7   2   7     1735.62     1795.08     98.02 o 
  -6   2   7      841.54      782.20     75.79 o 
  -5   2   7     1252.25     1079.97     61.98 o 
  -4   2   7      385.45      360.48     26.97 o 
  -3   2   7     1163.95     1041.06     33.91 o 
  -2   2   7     2610.32     2676.12     67.81 o 
  -1   2   7     5110.24     4481.04    112.05 o 
   0   2   7     2239.55     2219.57     60.93 o 
   1   2   7     4762.47     4370.35    111.81 o 
   2   2   7     2191.12     2286.36     58.09 o 
   3   2   7     1023.26      882.80     33.23 o 
   4   2   7      470.24      455.47     22.85 o 
   5   2   7     1224.97     1249.74     47.40 o 
   6   2   7      885.16      798.34     40.33 o 
   7   2   7     1614.46     1507.93     54.87 o 
   8   2   7       48.27       58.24     16.01 o 
   9   2   7       48.67       64.01     20.51 o 
  10   2   7      246.53      287.23     33.75 o 
  11   2   7      486.43      418.60     59.82 o 
 -11   3   7       67.33       85.88     33.85 o 
 -10   3   7      201.17      186.90     38.42 o 
  -9   3   7     1166.44     1079.37     75.30 o 
  -8   3   7      330.93      343.58     34.88 o 
  -7   3   7      594.79      615.54     40.14 o 
  -6   3   7      396.42      381.49     26.73 o 
  -5   3   7     6814.52     6571.40    418.02 o 
  -4   3   7     1740.57     1686.40     94.48 o 
  -3   3   7     3662.96     3582.22    107.30 o 
  -2   3   7     2811.38     2755.94     75.80 o 
  -1   3   7     5693.16     5301.91    131.98 o 
   0   3   7     2469.86     2418.11     57.36 o 
   1   3   7     5833.80     5230.86    131.83 o 
   2   3   7     2818.22     2824.85     75.66 o 
   3   3   7     3509.87     3365.14     91.59 o 
   4   3   7     1591.71     1517.25     49.24 o 
   5   3   7     6866.05     6912.82    196.85 o 
   6   3   7      355.52      320.58     24.44 o 
   7   3   7      589.40      612.12     33.61 o 
   8   3   7      371.45      377.96     28.87 o 
   9   3   7     1288.42     1222.77     73.77 o 
  10   3   7      172.64      188.97     29.78 o 
  11   3   7       71.12      113.98     40.58 o 
 -11   4   7      133.23       98.59     36.89 o 
 -10   4   7      118.03      163.27     35.70 o 
  -9   4   7       84.98       67.76     27.58 o 
  -8   4   7       11.27       17.89     17.49 o 
  -7   4   7      946.97      869.53     48.44 o 
  -6   4   7      810.63      729.28     41.60 o 
  -5   4   7      304.36      302.78     26.42 o 
  -4   4   7      474.77      538.09     33.29 o 
  -3   4   7      476.03      433.87     27.96 o 
  -2   4   7     3196.45     3143.74     82.35 o 
  -1   4   7     1282.75     1337.18     46.79 o 
   0   4   7      710.19      659.23     26.35 o 
   1   4   7     1011.40     1104.03     38.23 o 
   2   4   7     3036.26     2929.97     81.33 o 
   3   4   7      579.75      544.47     26.19 o 
   4   4   7      614.95      677.86     28.74 o 
   5   4   7      359.57      294.95     21.61 o 
   6   4   7      828.59      733.73     35.49 o 
   7   4   7      935.48     1010.57     65.36 o 
   8   4   7       28.74       38.25     15.49 o 
   9   4   7       94.46      101.85     21.74 o 
  10   4   7      122.79      138.78     43.80 o 
  11   4   7      117.14      149.37     27.83 o 
 -11   5   7      283.54      349.82     48.74 o 
 -10   5   7      404.63      479.85     64.14 o 
  -9   5   7      419.78      411.99     47.23 o 
  -8   5   7      265.38      279.00     30.86 o 
  -7   5   7      667.26      611.73     35.29 o 
  -6   5   7      115.55      104.92     16.53 o 
  -5   5   7      987.87      965.35     43.85 o 
  -4   5   7      319.61      355.47     27.35 o 
  -3   5   7      310.39      329.03     23.88 o 
  -2   5   7      518.91      424.37     19.58 o 
  -1   5   7     2163.54     2208.17     54.12 o 
   0   5   7      979.64      980.99     28.68 o 
   1   5   7     2068.77     2103.15     61.25 o 
   2   5   7      569.16      542.11     24.25 o 
   3   5   7      244.20      240.90     18.29 o 
   4   5   7      380.64      370.42     22.60 o 
   5   5   7      912.54      803.89     36.47 o 
   6   5   7       63.09       50.03     12.38 o 
   7   5   7      750.88      667.64     35.99 o 
   8   5   7      261.39      279.37     26.85 o 
   9   5   7      478.86      435.09     38.54 o 
  10   5   7      416.04      471.86     44.49 o 
  11   5   7      263.27      230.11     33.83 o 
 -11   6   7       33.39       76.78     42.63 o 
 -10   6   7       44.77       74.28     36.95 o 
  -9   6   7       68.26       44.12     25.16 o 
  -8   6   7      797.26      707.91     47.36 o 
  -7   6   7      428.95      401.96     28.53 o 
  -6   6   7      446.42      483.88     29.53 o 
  -5   6   7      484.64      542.97     44.83 o 
  -4   6   7     3291.82     3094.38    104.05 o 
  -3   6   7      399.01      389.73     22.07 o 
  -2   6   7     3464.90     3638.13     85.88 o 
  -1   6   7       17.68       23.52      7.31 o 
   0   6   7     3053.65     3090.79     73.33 o 
   1   6   7       21.05        0.73      7.31 o 
   2   6   7     3488.09     3636.99     84.18 o 
   3   6   7      356.72      360.91     21.91 o 
   4   6   7     3377.92     3374.62     90.30 o 
   5   6   7      653.43      697.46     31.85 o 
   6   6   7      419.18      472.73     26.76 o 
   7   6   7      333.21      297.50     23.50 o 
   8   6   7      879.40      826.54     48.18 o 
   9   6   7       56.21       81.99     20.93 o 
  10   6   7       41.72       35.04     23.13 o 
  11   6   7       15.10       27.64     21.66 o 
 -10   7   7      466.94      420.18     71.30 o 
  -9   7   7       42.90       74.89     26.99 o 
  -8   7   7      661.46      744.98     47.20 o 
  -7   7   7      165.79      205.09     21.60 o 
  -6   7   7      330.37      325.33     24.93 o 
  -5   7   7       51.86       59.69     21.49 o 
  -4   7   7      241.90      289.53     21.51 o 
  -3   7   7      361.70      358.54     22.54 o 
  -2   7   7     1446.87     1498.81     42.37 o 
  -1   7   7     1059.97     1119.92     34.05 o 
   0   7   7       28.33       65.78      9.38 o 
   1   7   7     1064.49     1163.65     33.28 o 
   2   7   7     1436.35     1489.73     61.17 o 
   3   7   7      511.18      563.99     26.04 o 
   4   7   7      232.76      264.67     37.11 o 
   5   7   7       33.94       25.38      9.48 o 
   6   7   7      301.02      340.29     23.32 o 
   7   7   7      116.24      149.61     18.38 o 
   8   7   7      609.27      677.42     56.35 o 
   9   7   7       41.51       59.64     26.08 o 
  10   7   7      479.75      452.76     55.36 o 
 -10   8   7      210.31      249.58     58.60 o 
  -9   8   7      112.68      105.73     24.26 o 
  -8   8   7     1055.57     1075.78     57.50 o 
  -7   8   7      166.36      190.56     26.21 o 
  -6   8   7      397.89      378.56     36.89 o 
  -5   8   7      187.09      150.32     22.69 o 
  -4   8   7     1600.58     1352.21     51.85 o 
  -3   8   7     1050.89     1174.73     41.26 o 
  -2   8   7      168.07      185.53     14.52 o 
  -1   8   7      297.04      367.87     19.06 o 
   0   8   7     4371.67     4078.04    107.06 o 
   1   8   7      369.70      438.62     22.95 o 
   2   8   7      135.71      155.74     15.21 o 
   3   8   7     1171.31     1235.15     42.15 o 
   4   8   7     1634.76     1438.94     47.62 o 
   5   8   7      282.72      232.88     19.11 o 
   6   8   7      370.31      347.70     24.00 o 
   7   8   7      153.99      151.71     18.73 o 
   8   8   7      997.01      906.17     67.41 o 
   9   8   7      111.87       92.74     28.55 o 
  10   8   7      176.54      213.75     39.59 o 
 -10   9   7      127.52      130.79     42.30 o 
  -9   9   7       79.03       72.80     23.35 o 
  -8   9   7      391.78      376.02     36.29 o 
  -7   9   7      133.33      144.47     23.77 o 
  -6   9   7      987.38      961.75     75.20 o 
  -5   9   7      265.44      303.11     27.64 o 
  -4   9   7      562.34      444.08     31.44 o 
  -3   9   7      385.24      374.54     23.29 o 
  -2   9   7     1564.38     1539.24     45.21 o 
  -1   9   7      593.64      602.00     24.88 o 
   0   9   7      378.14      385.87     19.40 o 
   1   9   7      652.71      667.45     28.18 o 
   2   9   7     1644.32     1653.36     60.48 o 
   3   9   7      350.53      388.69     39.96 o 
   4   9   7      540.21      509.88     34.64 o 
   5   9   7      259.44      280.58     24.39 o 
   6   9   7      950.71      962.56     62.69 o 
   7   9   7      145.03       96.28     31.31 o 
   8   9   7      384.49      338.38     35.26 o 
   9   9   7       90.27      115.07     36.42 o 
  10   9   7      113.53       72.23     31.80 o 
  -9  10   7      226.80      245.29     36.48 o 
  -8  10   7      515.06      533.09     65.68 o 
  -7  10   7       37.61       73.98     31.88 o 
  -6  10   7      231.36      249.70     28.27 o 
  -5  10   7      514.35      496.57     34.46 o 
  -4  10   7      734.04      650.30     42.57 o 
  -3  10   7      515.63      508.24     27.60 o 
  -2  10   7      159.36      196.75     16.24 o 
  -1  10   7      436.92      519.11     27.26 o 
   0  10   7       19.24       20.86     13.07 o 
   1  10   7      473.07      478.08     43.85 o 
   2  10   7      168.08      186.48     33.18 o 
   3  10   7      641.94      681.39     50.17 o 
   4  10   7      874.09      827.25     37.74 o 
   5  10   7      433.04      407.82     29.60 o 
   6  10   7      271.39      255.71     25.55 o 
   7  10   7       55.81      108.01     24.80 o 
   8  10   7      496.45      531.25     44.04 o 
   9  10   7      213.61      250.83     40.82 o 
  -9  11   7       29.41       32.15     20.50 o 
  -8  11   7       99.63      135.10     25.96 o 
  -7  11   7      354.70      423.39     37.68 o 
  -6  11   7      363.66      318.20     54.54 o 
  -5  11   7      401.43      364.23     31.08 o 
  -4  11   7      122.58      169.22     26.84 o 
  -3  11   7      139.88      152.90     22.41 o 
  -2  11   7      285.12      284.07     28.14 o 
  -1  11   7      263.65      322.09     44.85 o 
   0  11   7     1201.33     1355.92     73.91 o 
   1  11   7      236.06      257.42     36.18 o 
   2  11   7      389.90      378.81     41.59 o 
   3  11   7      103.40       99.62     26.23 o 
   4  11   7       95.08       96.93     16.22 o 
   5  11   7      421.02      355.38     28.35 o 
   6  11   7      373.45      331.31     33.46 o 
   7  11   7      411.82      436.47     52.47 o 
   8  11   7      124.42      156.75     27.24 o 
   9  11   7       47.47       96.73     32.88 o 
  -8  12   7      331.96      270.19     57.52 o 
  -7  12   7      363.08      359.09     44.64 o 
  -6  12   7       10.87       25.31     22.53 o 
  -5  12   7      238.76      246.47     35.87 o 
  -4  12   7     1174.47     1125.18     65.94 o 
  -3  12   7     1393.99     1139.61     66.44 o 
  -2  12   7       36.54       48.34     17.89 o 
  -1  12   7      651.80      628.23     91.81 o 
   0  12   7       22.45       39.86     24.40 o 
   1  12   7      679.56      805.05     58.55 o 
   2  12   7       28.50       20.67     21.57 o 
   3  12   7     1411.69     1148.76     72.96 o 
   4  12   7     1295.48     1188.86     74.17 o 
   5  12   7      227.70      243.84     50.17 o 
   6  12   7        7.79       32.46     23.49 o 
   7  12   7      367.40      361.30     45.55 o 
   8  12   7      365.04      361.44     37.53 o 
  -8  13   7       85.16      115.86     30.86 o 
  -7  13   7      174.99      196.24     36.82 o 
  -6  13   7      467.96      434.56     51.56 o 
  -5  13   7      496.74      600.05     68.11 o 
  -4  13   7      326.03      264.84     35.75 o 
  -3  13   7      147.65      227.52     28.88 o 
  -2  13   7      316.95      271.43     40.84 o 
  -1  13   7      346.10      371.15     44.51 o 
   0  13   7      162.00      228.08     37.38 o 
   1  13   7      271.44      336.51     43.03 o 
   2  13   7      306.90      344.01     69.22 o 
   3  13   7      173.28      213.42     84.99 o 
   4  13   7      296.43      232.95     38.73 o 
   5  13   7      481.34      479.69     72.52 o 
   6  13   7      449.22      460.95     51.50 o 
   7  13   7      189.05      185.04     35.96 o 
   8  13   7       91.18       94.64     31.54 o 
  -7  14   7      174.34      216.94     36.97 o 
  -6  14   7      214.23      235.53     69.74 o 
  -5  14   7      235.45      222.85     37.15 o 
  -4  14   7      540.38      561.66     75.07 o 
  -3  14   7     1021.16      904.65     91.23 o 
  -2  14   7      343.51      315.08     59.21 o 
  -1  14   7      875.20      818.53    127.23 o 
   0  14   7     1210.20     1164.82     77.86 o 
   1  14   7      875.54      927.80    105.81 o 
   2  14   7      300.82      256.03     39.05 o 
   3  14   7     1028.50     1050.31    141.04 o 
   4  14   7      511.83      475.06     51.54 o 
   5  14   7      269.44      221.59     43.77 o 
   6  14   7      199.71      201.96     53.58 o 
   7  14   7      145.73       82.81     44.38 o 
  -6  15   7       54.76       68.73     27.68 o 
  -5  15   7      362.59      363.30     67.80 o 
  -4  15   7      326.86      270.10     44.35 o 
  -3  15   7      166.51      203.71     40.50 o 
  -2  15   7      304.41      344.99     47.82 o 
  -1  15   7      342.27      296.25     43.80 o 
   0  15   7       96.60       15.31     25.53 o 
   1  15   7      331.57      302.15     44.72 o 
   2  15   7      287.14      355.88     46.07 o 
   3  15   7      167.17      156.27     35.06 o 
   4  15   7      335.87      312.01     44.39 o 
   5  15   7      366.71      333.04     45.99 o 
   6  15   7       52.84       61.45     30.23 o 
  -5  16   7       83.52      134.39     46.57 o 
  -4  16   7       79.23       45.78     29.89 o 
  -3  16   7      374.48      363.67     50.11 o 
  -2  16   7       26.62       28.11     28.49 o 
  -1  16   7      527.25      489.57     55.73 o 
   0  16   7      715.16      714.69     96.63 o 
   1  16   7      490.17      472.33     55.09 o 
   2  16   7       44.54       31.11     55.83 o 
   3  16   7      359.01      302.68     73.43 o 
   4  16   7       60.64       83.93     31.64 o 
   5  16   7       66.80       98.49     44.41 o 
  -4  17   7       84.81      119.39     48.73 o 
  -3  17   7      247.05      309.08     47.37 o 
  -2  17   7        7.44       31.09     36.45 o 
  -1  17   7      342.35      426.98     84.41 o 
   0  17   7      146.72      185.84     40.35 o 
   1  17   7      357.76      402.21     53.75 o 
   2  17   7        8.51      -24.78     24.78 o 
   3  17   7      226.76      182.16     39.84 o 
   4  17   7       96.71      102.94     33.23 o 
  -1  18   7      149.46      160.45     39.12 o 
   0  18   7       49.00       87.53     31.48 o 
   1  18   7      144.21      160.90     39.64 o 
   0   0   8    15464.73    15999.51    435.75 o 
   1   0   8     1797.38     1552.26     36.28 o 
   2   0   8      154.95      135.90      9.22 o 
   3   0   8       79.66       89.65      9.92 o 
   4   0   8     5690.13     5191.55    131.13 o 
   5   0   8      525.88      621.28     45.55 o 
   6   0   8      322.28      350.30     27.10 o 
   7   0   8        2.26       16.35     16.37 o 
   8   0   8      145.75      132.26     25.53 o 
   9   0   8      169.52      167.43     29.39 o 
  10   0   8      304.25      409.03     68.88 o 
  11   0   8        0.18       -7.26     29.57 o 
 -11   1   8      129.24      139.64     36.79 o 
 -10   1   8      702.72      704.31     66.31 o 
  -9   1   8      142.88      136.62     34.39 o 
  -8   1   8       65.29       71.50     22.04 o 
  -7   1   8      184.50      153.81     25.01 o 
  -6   1   8     4766.40     4694.88    253.89 o 
  -5   1   8      146.78      102.62     27.91 o 
  -4   1   8      467.22      407.10     18.16 o 
  -3   1   8     1729.43     1581.00     40.62 o 
  -2   1   8     2883.24     2725.19     63.23 o 
  -1   1   8     1013.32      945.35     26.14 o 
   0   1   8      610.87      594.27     18.19 o 
   1   1   8      988.24      890.69     27.34 o 
   2   1   8     2837.65     2626.57     64.07 o 
   3   1   8     1642.88     1497.22     40.80 o 
   4   1   8      461.95      425.33     25.49 o 
   5   1   8      147.33       92.61     18.38 o 
   6   1   8     4794.42     4538.14    141.21 o 
   7   1   8      161.37      154.56     18.95 o 
   8   1   8       33.58        6.42     20.57 o 
   9   1   8      166.40       96.14     25.70 o 
  10   1   8      684.98      724.66     67.82 o 
  11   1   8      142.98      192.36     73.46 o 
 -11   2   8       48.42       45.27     42.49 o 
 -10   2   8      382.88      466.27     54.53 o 
  -9   2   8      634.59      653.64     48.93 o 
  -8   2   8      251.54      324.10     34.76 o 
  -7   2   8       84.52       78.03     20.32 o 
  -6   2   8      737.20      736.13     73.60 o 
  -5   2   8     1652.38     1644.91     65.25 o 
  -4   2   8      944.31      884.31     40.74 o 
  -3   2   8      282.20      275.89     23.81 o 
  -2   2   8      983.07     1051.96     35.15 o 
  -1   2   8     1209.66     1208.66     39.12 o 
   0   2   8     3919.89     3987.15    102.89 o 
   1   2   8     1288.51     1254.49     39.32 o 
   2   2   8      932.80     1002.99     29.52 o 
   3   2   8      175.67      146.81     10.29 o 
   4   2   8      962.64      928.61     34.48 o 
   5   2   8     1888.80     1888.27     64.35 o 
   6   2   8      748.44      675.89     37.86 o 
   7   2   8      124.55      180.04     20.99 o 
   8   2   8      218.37      271.03     26.07 o 
   9   2   8      701.52      768.63     52.72 o 
  10   2   8      417.57      523.93     59.48 o 
  11   2   8       58.87       50.03     49.90 o 
 -11   3   8       89.89       72.38     33.74 o 
 -10   3   8      219.24      254.25     42.90 o 
  -9   3   8       34.32       36.35     25.46 o 
  -8   3   8       66.87       79.56     21.68 o 
  -7   3   8      164.02      147.39     23.56 o 
  -6   3   8      778.70      750.76     43.84 o 
  -5   3   8      663.04      739.92     60.43 o 
  -4   3   8      974.60      964.16     42.57 o 
  -3   3   8     1069.90     1130.51     42.84 o 
  -2   3   8      451.03      437.73     37.62 o 
  -1   3   8     1547.58     1676.13     49.68 o 
   0   3   8     3002.33     2660.92     62.96 o 
   1   3   8     1459.54     1626.05     49.49 o 
   2   3   8      424.17      422.27     37.51 o 
   3   3   8      903.71      936.73     35.44 o 
   4   3   8      978.09      953.06     35.83 o 
   5   3   8      639.51      650.81     30.79 o 
   6   3   8      813.25      827.70     41.09 o 
   7   3   8      130.25      156.12     19.53 o 
   8   3   8       47.98       53.26     16.18 o 
   9   3   8       56.95       68.75     20.75 o 
  10   3   8      196.35      239.39     42.57 o 
  11   3   8       92.28       74.43     30.98 o 
 -11   4   8      360.40      498.69     57.59 o 
 -10   4   8      127.14      168.82     35.73 o 
  -9   4   8      582.50      493.10     53.03 o 
  -8   4   8      729.41      789.99     50.27 o 
  -7   4   8      341.58      325.47     27.29 o 
  -6   4   8     1803.11     1787.76     84.24 o 
  -5   4   8      636.70      669.41     43.92 o 
  -4   4   8      487.88      512.45     33.46 o 
  -3   4   8     1923.04     1822.15     54.76 o 
  -2   4   8     4587.00     4651.75    119.36 o 
  -1   4   8      865.78      882.02     33.09 o 
   0   4   8      180.26      169.65     10.38 o 
   1   4   8      969.12     1003.67     34.16 o 
   2   4   8     4533.99     4526.75    118.76 o 
   3   4   8     1740.49     1701.65     53.83 o 
   4   4   8      719.23      709.16     29.67 o 
   5   4   8      641.43      695.38     32.45 o 
   6   4   8     1776.59     1665.73     64.43 o 
   7   4   8      333.05      323.79     29.46 o 
   8   4   8      791.24      860.09     43.57 o 
   9   4   8      573.35      568.99     73.74 o 
  10   4   8      125.59      127.31     34.49 o 
  11   4   8      358.55      455.18     56.60 o 
 -11   5   8       89.46      103.12     34.12 o 
 -10   5   8      186.22      189.45     37.96 o 
  -9   5   8      438.25      532.95     53.58 o 
  -8   5   8      580.42      630.90     45.17 o 
  -7   5   8      685.72      717.04     43.90 o 
  -6   5   8      382.78      418.35     42.08 o 
  -5   5   8     1156.40     1061.65     49.31 o 
  -4   5   8     1366.77     1255.73     52.86 o 
  -3   5   8     2498.86     2467.83     70.68 o 
  -2   5   8     2158.90     2035.68     60.77 o 
  -1   5   8     3687.43     3741.86     87.78 o 
   0   5   8     1648.00     1707.60     44.41 o 
   1   5   8     3667.39     3789.18     99.93 o 
   2   5   8     2090.96     2061.97     60.67 o 
   3   5   8     2410.44     2357.29     69.67 o 
   4   5   8     1424.92     1421.66     46.38 o 
   5   5   8     1200.60     1200.44     50.68 o 
   6   5   8      349.30      378.96     22.35 o 
   7   5   8      596.70      602.33     35.60 o 
   8   5   8      657.65      678.49     39.07 o 
   9   5   8      444.49      493.74     41.39 o 
  10   5   8      178.14      174.80     28.96 o 
  11   5   8      101.36      145.73     36.63 o 
 -10   6   8        3.16       32.78     25.57 o 
  -9   6   8       82.14      131.58     30.65 o 
  -8   6   8      646.72      721.43     41.08 o 
  -7   6   8     1345.67     1408.57     91.60 o 
  -6   6   8      469.32      532.78     45.72 o 
  -5   6   8      636.03      621.74     37.94 o 
  -4   6   8      607.32      535.58     34.17 o 
  -3   6   8     2351.72     2297.42     59.61 o 
  -2   6   8     2196.01     2122.14     55.23 o 
  -1   6   8      654.84      626.48     23.51 o 
   0   6   8      533.65      488.64     19.69 o 
   1   6   8      575.43      589.59     46.88 o 
   2   6   8     2187.89     2070.35     62.21 o 
   3   6   8     2291.08     2212.76     66.60 o 
   4   6   8      673.97      641.55     40.50 o 
   5   6   8      537.91      537.11     32.34 o 
   6   6   8      440.62      449.66     27.24 o 
   7   6   8     1231.93     1280.67     45.97 o 
   8   6   8      628.80      675.29     40.31 o 
   9   6   8       65.75       76.05     29.71 o 
  10   6   8        2.16       39.36     20.72 o 
 -10   7   8       97.52       79.78     44.57 o 
  -9   7   8      507.86      524.24     78.00 o 
  -8   7   8      424.57      401.06     31.27 o 
  -7   7   8      294.06      309.38     26.24 o 
  -6   7   8      284.00      264.98     27.96 o 
  -5   7   8      441.18      428.48     27.80 o 
  -4   7   8     1229.71     1077.87     42.02 o 
  -3   7   8      465.04      408.69     21.92 o 
  -2   7   8     1075.20     1008.95     32.80 o 
  -1   7   8      803.02      820.43     27.95 o 
   0   7   8      309.82      249.21     21.86 o 
   1   7   8      814.09      825.49     40.04 o 
   2   7   8     1031.43     1013.00     37.13 o 
   3   7   8      493.16      429.19     24.88 o 
   4   7   8     1441.23     1300.78     43.76 o 
   5   7   8      477.37      474.56     28.00 o 
   6   7   8      258.14      234.59     29.29 o 
   7   7   8      255.46      298.80     24.34 o 
   8   7   8      477.25      455.47     33.28 o 
   9   7   8      483.41      553.40     44.39 o 
  10   7   8       97.49       62.67     35.04 o 
 -10   8   8      139.17      137.53     34.28 o 
  -9   8   8        2.77       27.91     22.31 o 
  -8   8   8       22.75       24.84     18.94 o 
  -7   8   8     1151.20     1138.06     69.87 o 
  -6   8   8      690.31      625.41     72.78 o 
  -5   8   8      385.47      435.44     31.59 o 
  -4   8   8        5.66       12.38     10.73 o 
  -3   8   8     1292.40     1199.39     37.76 o 
  -2   8   8      803.30      762.71     29.31 o 
  -1   8   8     1478.25     1296.85     50.33 o 
   0   8   8      270.06      259.90     19.83 o 
   1   8   8     1478.63     1342.46     45.83 o 
   2   8   8      944.92      902.38     34.44 o 
   3   8   8     1137.60     1084.06     41.21 o 
   4   8   8        1.03       29.71     12.09 o 
   5   8   8      326.95      306.31     20.42 o 
   6   8   8      675.13      673.03     32.67 o 
   7   8   8     1005.14     1029.65     42.66 o 
   8   8   8       20.97       24.18     25.81 o 
   9   8   8        7.65        3.43     24.48 o 
  10   8   8      145.56      147.47     35.08 o 
 -10   9   8       31.28       55.71     29.77 o 
  -9   9   8      386.32      345.58     54.12 o 
  -8   9   8      173.81      166.29     43.13 o 
  -7   9   8      147.68      131.13     25.33 o 
  -6   9   8      195.77      193.38     24.59 o 
  -5   9   8      478.02      467.55     33.91 o 
  -4   9   8      592.48      619.40     31.63 o 
  -3   9   8       54.15       54.80     11.67 o 
  -2   9   8      287.24      311.08     26.48 o 
  -1   9   8        4.17        5.58      9.95 o 
   0   9   8     2039.38     2005.47     61.63 o 
   1   9   8       28.56       35.62     11.43 o 
   2   9   8      271.93      347.05     27.93 o 
   3   9   8      108.90      137.64     20.57 o 
   4   9   8      596.76      493.88     46.39 o 
   5   9   8      495.78      524.01     32.94 o 
   6   9   8      215.53      222.46     23.96 o 
   7   9   8      157.78      172.75     23.11 o 
   8   9   8      170.11      165.96     27.64 o 
   9   9   8      385.65      420.06     49.43 o 
  10   9   8       28.74        5.58     25.96 o 
  -9  10   8       25.59       65.30     21.78 o 
  -8  10   8      129.09      177.29     26.78 o 
  -7  10   8      473.60      465.57     38.54 o 
  -6  10   8     1123.82     1100.57     55.09 o 
  -5  10   8      233.85      201.08     24.29 o 
  -4  10   8      150.54      176.68     21.06 o 
  -3  10   8     1384.42     1284.93     40.93 o 
  -2  10   8     1282.65     1167.52     44.55 o 
  -1  10   8      429.75      430.02     33.71 o 
   0  10   8     1637.87     1495.93     59.65 o 
   1  10   8      536.37      551.62     46.71 o 
   2  10   8     1526.67     1418.59     71.26 o 
   3  10   8     1331.07     1173.13     68.73 o 
   4  10   8      163.48      176.63     63.98 o 
   5  10   8      281.71      212.11     22.92 o 
   6  10   8     1166.08     1165.47     51.12 o 
   7  10   8      493.10      528.49     42.99 o 
   8  10   8      150.46      118.45     26.61 o 
   9  10   8       33.72       77.72     30.63 o 
  -9  11   8      264.26      324.71     47.59 o 
  -8  11   8      297.84      291.14     38.96 o 
  -7  11   8       39.43       18.03     17.90 o 
  -6  11   8      242.43      226.84     27.28 o 
  -5  11   8      498.26      530.74     46.96 o 
  -4  11   8     1324.53     1353.03     81.83 o 
  -3  11   8      472.76      440.62     34.39 o 
  -2  11   8      135.42      166.09     30.60 o 
  -1  11   8      543.22      548.28     50.72 o 
   0  11   8     2400.44     2268.26    105.66 o 
   1  11   8      660.87      611.03     51.33 o 
   2  11   8       96.39       52.38     24.29 o 
   3  11   8      374.43      370.69     42.90 o 
   4  11   8     1208.51     1380.14     72.61 o 
   5  11   8      537.54      565.19     34.93 o 
   6  11   8      256.51      215.88     23.87 o 
   7  11   8       41.60       73.00     22.17 o 
   8  11   8      292.69      285.16     34.95 o 
   9  11   8      305.35      380.78     49.72 o 
  -8  12   8       21.74       22.54     33.01 o 
  -7  12   8      470.30      474.70     55.02 o 
  -6  12   8       35.74       54.92     22.13 o 
  -5  12   8      384.74      387.95     99.85 o 
  -4  12   8      160.78      192.54     35.06 o 
  -3  12   8      840.75      859.34     64.09 o 
  -2  12   8      808.00      902.18     75.95 o 
  -1  12   8      198.92      290.70     39.04 o 
   0  12   8       16.52      -16.25     20.82 o 
   1  12   8      200.11      232.25     36.86 o 
   2  12   8      861.80      871.76     63.85 o 
   3  12   8      925.77      891.05     64.46 o 
   4  12   8      128.63      112.42     29.83 o 
   5  12   8      375.03      458.83     48.75 o 
   6  12   8       56.96       80.94     27.83 o 
   7  12   8      557.94      521.08     54.51 o 
   8  12   8       33.07       12.83     26.65 o 
  -7  13   8       35.55       97.88     30.20 o 
  -6  13   8      162.86      186.52     33.24 o 
  -5  13   8      243.69      220.43     53.94 o 
  -4  13   8      178.04      161.11     33.72 o 
  -3  13   8      199.11      236.50     38.26 o 
  -2  13   8      381.73      452.78     50.33 o 
  -1  13   8      565.30      588.36     55.88 o 
   0  13   8      203.62      228.58     36.44 o 
   1  13   8      645.95      722.11     62.07 o 
   2  13   8      333.53      375.95     46.04 o 
   3  13   8      182.52      169.31     45.90 o 
   4  13   8      152.35      102.40     29.86 o 
   5  13   8      281.66      322.78     43.50 o 
   6  13   8      177.86      141.00     33.78 o 
   7  13   8       42.05       74.68     34.76 o 
  -7  14   8      131.57      177.52     53.22 o 
  -6  14   8        4.66      -30.49     30.49 o 
  -5  14   8      119.66      106.00     43.80 o 
  -4  14   8      244.88      193.87     35.90 o 
  -3  14   8      187.95      198.30     38.27 o 
  -2  14   8      307.77      403.52     48.49 o 
  -1  14   8      313.74      365.73     51.25 o 
   0  14   8      430.54      435.45     51.35 o 
   1  14   8      291.18      290.51     43.43 o 
   2  14   8      289.96      282.71     43.66 o 
   3  14   8      157.64      219.72     37.94 o 
   4  14   8      229.33      199.35     67.28 o 
   5  14   8       98.27       79.09     58.41 o 
   6  14   8        2.13        3.54     25.33 o 
   7  14   8      137.48      182.43     38.02 o 
  -6  15   8      130.24      144.42     46.90 o 
  -5  15   8       39.04       31.20     28.28 o 
  -4  15   8       62.65       56.27     29.87 o 
  -3  15   8      281.58      276.08     44.32 o 
  -2  15   8      501.56      557.80     58.79 o 
  -1  15   8      128.57      119.71     40.42 o 
   0  15   8       72.25       86.58     28.41 o 
   1  15   8      139.19      118.07     33.32 o 
   2  15   8      468.22      510.11    127.96 o 
   3  15   8      290.70      277.83     42.85 o 
   4  15   8       51.46       11.98     36.23 o 
   5  15   8       59.64       42.71     29.27 o 
   6  15   8      108.35      136.97     41.75 o 
  -4  16   8      252.97      238.43     41.79 o 
  -3  16   8      178.39      144.51     37.59 o 
  -2  16   8       21.74       63.97     29.56 o 
  -1  16   8      259.30      281.40     45.37 o 
   0  16   8      600.72      656.68     64.31 o 
   1  16   8      279.94      240.79     42.83 o 
   2  16   8       13.67       40.27     41.80 o 
   3  16   8      138.26       88.24     61.26 o 
   4  16   8      268.58      247.94     42.56 o 
  -3  17   8       84.40      116.18     36.55 o 
  -2  17   8      542.69      554.19    121.75 o 
  -1  17   8       58.60       59.36     30.53 o 
   0  17   8       28.95        6.02     28.32 o 
   1  17   8       54.48       82.86     33.46 o 
   2  17   8      551.35      548.43     61.93 o 
   3  17   8       91.16      133.77     36.73 o 
   1   0   9      651.44      677.16     20.44 o 
   2   0   9     3286.46     3103.14     66.86 o 
   3   0   9      270.12      336.50     17.32 o 
   4   0   9      333.19      423.10     37.16 o 
   5   0   9     1187.03     1317.20     68.15 o 
   6   0   9      990.50     1080.10     63.72 o 
   7   0   9      573.34      643.07     45.69 o 
   8   0   9       16.87        1.14     18.21 o 
   9   0   9       17.48       -1.56     19.41 o 
  10   0   9      404.64      581.95     88.37 o 
  11   0   9      123.79      176.99     38.93 o 
 -11   1   9       43.76       51.34     28.33 o 
 -10   1   9       22.41      -13.06     34.18 o 
  -9   1   9      411.88      476.10     44.77 o 
  -8   1   9     1441.47     1421.82     68.11 o 
  -7   1   9      359.49      353.27     35.62 o 
  -6   1   9      306.44      325.20     38.66 o 
  -5   1   9     2449.33     2298.47    113.60 o 
  -4   1   9     1247.26     1141.99     40.64 o 
  -3   1   9      209.18      179.66     15.36 o 
  -2   1   9       10.07        5.53      7.83 o 
  -1   1   9      484.16      532.49     17.78 o 
   0   1   9       92.09      103.69      8.38 o 
   1   1   9      430.47      440.14     32.20 o 
   2   1   9       19.35       26.83      7.29 o 
   3   1   9      235.03      204.23     15.87 o 
   4   1   9     1449.25     1293.55     83.50 o 
   5   1   9     2511.42     2287.63    100.76 o 
   6   1   9      360.78      437.52     41.48 o 
   7   1   9      385.40      299.16     33.21 o 
   8   1   9     1429.80     1473.70     69.48 o 
   9   1   9      453.99      528.41     46.63 o 
  10   1   9       23.21       42.96     33.68 o 
  11   1   9       50.89       21.35     42.63 o 
 -11   2   9      278.68      298.40     49.88 o 
 -10   2   9      344.53      301.48     57.55 o 
  -9   2   9       15.30      -18.02     18.02 o 
  -8   2   9      123.00      178.40     28.01 o 
  -7   2   9      268.31      286.42     39.57 o 
  -6   2   9      489.15      506.38     47.05 o 
  -5   2   9      422.02      400.62     31.37 o 
  -4   2   9      606.91      607.18     28.79 o 
  -3   2   9     1412.12     1342.17     41.88 o 
  -2   2   9     1203.57     1137.52     39.84 o 
  -1   2   9      910.72      909.09     38.20 o 
   0   2   9     1164.29     1181.88     40.95 o 
   1   2   9      961.72     1016.93     34.18 o 
   2   2   9     1318.65     1269.09     34.76 o 
   3   2   9     1096.28     1077.27     39.81 o 
   4   2   9      634.14      616.11     28.56 o 
   5   2   9      493.16      510.63     30.48 o 
   6   2   9      610.83      603.38     35.19 o 
   7   2   9      242.68      226.74     30.37 o 
   8   2   9      137.90      149.42     27.03 o 
   9   2   9       23.51       46.56     23.93 o 
  10   2   9      321.45      254.02     45.19 o 
  11   2   9      331.52      409.78     53.95 o 
 -11   3   9       12.66       29.81     29.85 o 
 -10   3   9      113.37      165.52     43.99 o 
  -9   3   9      488.92      496.39     54.73 o 
  -8   3   9      697.68      723.09     49.50 o 
  -7   3   9      565.27      602.23     67.64 o 
  -6   3   9     1213.23     1162.02     55.27 o 
  -5   3   9     1254.13     1243.23     53.63 o 
  -4   3   9     1358.63     1284.68     46.06 o 
  -3   3   9      414.01      453.07     25.73 o 
  -2   3   9      941.62      969.43     34.29 o 
  -1   3   9     1772.68     1736.54     52.98 o 
   0   3   9     1447.61     1322.86     42.62 o 
   1   3   9     1582.34     1632.24     50.90 o 
   2   3   9      848.10      864.27     33.44 o 
   3   3   9      551.48      555.03     26.41 o 
   4   3   9     1482.86     1486.40     66.17 o 
   5   3   9     1266.61     1277.20     46.41 o 
   6   3   9     1294.43     1287.09     52.39 o 
   7   3   9      599.96      665.14     36.99 o 
   8   3   9      678.13      723.23     50.86 o 
   9   3   9      548.86      525.65     46.40 o 
  10   3   9      128.02      144.98     36.51 o 
  11   3   9        3.85      -21.71     28.17 o 
 -11   4   9      201.10      175.74     41.44 o 
 -10   4   9      284.78      320.69     46.03 o 
  -9   4   9      140.44      128.00     30.28 o 
  -8   4   9      641.50      678.82     49.78 o 
  -7   4   9      261.35      233.38     25.40 o 
  -6   4   9      127.76      155.00     23.77 o 
  -5   4   9      187.52      201.71     23.45 o 
  -4   4   9     1815.65     1662.83     53.35 o 
  -3   4   9      271.66      233.93     19.36 o 
  -2   4   9      451.75      409.29     24.24 o 
  -1   4   9      508.46      459.35     23.99 o 
   0   4   9      437.23      325.68     29.55 o 
   1   4   9      416.75      429.69     23.60 o 
   2   4   9      509.72      533.29     25.63 o 
   3   4   9      237.05      200.58     21.04 o 
   4   4   9     1756.84     1563.43     58.27 o 
   5   4   9      231.86      227.00     20.62 o 
   6   4   9      160.74      155.29     20.94 o 
   7   4   9      232.89      213.95     23.41 o 
   8   4   9      633.45      683.52     49.79 o 
   9   4   9      114.28      122.56     26.06 o 
  10   4   9      251.15      267.25     56.30 o 
  11   4   9      199.19      133.63     56.63 o 
 -10   5   9      437.90      502.91     56.68 o 
  -9   5   9      295.10      269.21     34.10 o 
  -8   5   9      333.04      390.41     37.30 o 
  -7   5   9      334.17      271.64     30.25 o 
  -6   5   9      804.44      739.23     43.96 o 
  -5   5   9      608.11      602.53     38.54 o 
  -4   5   9      395.57      382.51     25.42 o 
  -3   5   9     1263.40     1112.85     42.41 o 
  -2   5   9     2208.18     1976.01     59.60 o 
  -1   5   9     1793.26     1797.75     55.57 o 
   0   5   9       68.12       55.40     11.59 o 
   1   5   9     1863.15     1805.18     55.57 o 
   2   5   9     2029.15     1895.51     58.75 o 
   3   5   9     1276.38     1323.81     43.70 o 
   4   5   9      399.11      415.01     25.60 o 
   5   5   9      602.39      617.89     31.72 o 
   6   5   9      705.51      594.49     33.22 o 
   7   5   9      325.54      311.58     27.32 o 
   8   5   9      300.64      350.87     30.36 o 
   9   5   9      323.86      386.84     51.08 o 
  10   5   9      443.56      506.25     58.57 o 
 -10   6   9        8.72       75.93     30.75 o 
  -9   6   9      398.02      442.85     73.54 o 
  -8   6   9      258.53      274.14     30.87 o 
  -7   6   9      491.14      509.41     40.03 o 
  -6   6   9      226.06      229.09     33.30 o 
  -5   6   9      895.62      867.94     45.88 o 
  -4   6   9     1066.56      953.96     39.16 o 
  -3   6   9      572.61      608.36     29.32 o 
  -2   6   9      155.04      136.77     13.15 o 
  -1   6   9     1272.60     1282.33     43.44 o 
   0   6   9     2740.74     2722.95     77.44 o 
   1   6   9     1232.81     1203.86     53.02 o 
   2   6   9       95.45       90.31     14.20 o 
   3   6   9      545.19      691.89     31.53 o 
   4   6   9     1117.81     1039.69     46.26 o 
   5   6   9      837.81      812.84     37.55 o 
   6   6   9      268.72      259.46     23.59 o 
   7   6   9      482.72      561.38     31.68 o 
   8   6   9      286.24      232.94     25.85 o 
   9   6   9      395.79      484.84     41.14 o 
  10   6   9       28.88        7.50     26.31 o 
 -10   7   9      356.49      482.83     78.17 o 
  -9   7   9       97.29       40.08     37.92 o 
  -8   7   9      196.11      209.81     24.40 o 
  -7   7   9      696.67      671.79     44.64 o 
  -6   7   9     1018.34      913.85     60.26 o 
  -5   7   9      110.31      100.50     20.05 o 
  -4   7   9      249.33      249.20     19.36 o 
  -3   7   9     1001.21      964.16     32.74 o 
  -2   7   9      778.31      739.25     34.21 o 
  -1   7   9      190.14      175.53     17.96 o 
   0   7   9      255.53      305.68     21.59 o 
   1   7   9      112.18       93.61     15.40 o 
   2   7   9      819.60      838.09     34.13 o 
   3   7   9      933.99      888.07     37.10 o 
   4   7   9      289.93      346.64     29.05 o 
   5   7   9      111.82      125.15     16.62 o 
   6   7   9      818.14      750.47     32.17 o 
   7   7   9      668.10      656.04     34.76 o 
   8   7   9      194.76      207.86     25.69 o 
   9   7   9      106.02      107.87     34.80 o 
  10   7   9      319.99      365.68     82.44 o 
 -10   8   9        4.50       -8.87     24.72 o 
  -9   8   9      292.56      304.14     36.05 o 
  -8   8   9      187.56      182.29     27.55 o 
  -7   8   9      181.70      157.17     24.80 o 
  -6   8   9      315.92      272.54     44.13 o 
  -5   8   9     1385.15     1349.58     49.55 o 
  -4   8   9      694.95      747.34     31.99 o 
  -3   8   9      528.21      454.10     24.40 o 
  -2   8   9        9.94        9.65     11.05 o 
  -1   8   9     1004.13     1002.97     39.73 o 
   0   8   9     1667.02     1741.62     55.88 o 
   1   8   9     1103.24     1104.76     40.48 o 
   2   8   9        6.48       11.62     10.81 o 
   3   8   9      585.89      584.20     29.69 o 
   4   8   9      725.80      782.71     35.56 o 
   5   8   9     1364.77     1319.61     49.19 o 
   6   8   9      367.98      349.79     25.66 o 
   7   8   9      200.30      231.11     22.12 o 
   8   8   9      213.71      225.52     30.26 o 
   9   8   9      326.51      408.75    142.01 o 
  10   8   9        9.52       14.00     26.51 o 
  -9   9   9       80.26       98.05     24.20 o 
  -8   9   9      119.34      163.74     25.73 o 
  -7   9   9      470.26      449.35     37.63 o 
  -6   9   9      529.73      574.86     54.66 o 
  -5   9   9      414.93      442.29     34.41 o 
  -4   9   9      200.57      194.53     17.99 o 
  -3   9   9      109.58       89.03     15.80 o 
  -2   9   9     1082.51     1153.04     50.24 o 
  -1   9   9     1029.92     1109.96     40.28 o 
   0   9   9      200.84      186.95     18.52 o 
   1   9   9      847.74      886.95     40.15 o 
   2   9   9     1156.01     1249.14     52.27 o 
   3   9   9       76.04       93.23     25.71 o 
   4   9   9      219.73      211.67     35.02 o 
   5   9   9      340.24      342.31     42.22 o 
   6   9   9      460.26      493.30     35.06 o 
   7   9   9      496.58      482.81     35.78 o 
   8   9   9      122.07      153.85     23.92 o 
   9   9   9       88.27      104.77     32.50 o 
  -9  10   9      214.85      153.79     28.36 o 
  -8  10   9      577.16      636.40     46.49 o 
  -7  10   9       22.30       34.95     18.14 o 
  -6  10   9      128.08      136.39     22.45 o 
  -5  10   9      758.19      724.68     42.41 o 
  -4  10   9     1733.17     1689.00     58.86 o 
  -3  10   9      129.29      125.70     17.56 o 
  -2  10   9      168.35      191.54     19.79 o 
  -1  10   9      442.91      535.29     56.56 o 
   0  10   9      359.66      441.10     35.07 o 
   1  10   9      502.34      686.68     52.16 o 
   2  10   9      189.97      144.30     30.64 o 
   3  10   9      198.23      187.92     56.99 o 
   4  10   9     1654.20     1596.74     84.90 o 
   5  10   9      682.44      700.94     40.94 o 
   6  10   9      152.68      151.53     21.76 o 
   7  10   9       23.91       22.28     17.11 o 
   8  10   9      532.82      596.29     48.13 o 
   9  10   9      208.88      212.26     72.27 o 
  -8  11   9       76.45       49.63     21.26 o 
  -7  11   9       58.08       46.75     19.38 o 
  -6  11   9      426.87      347.09     36.53 o 
  -5  11   9      139.40      114.82     39.42 o 
  -4  11   9      153.27      151.71     32.01 o 
  -3  11   9       82.58       76.41     20.20 o 
  -2  11   9     1497.00     1425.28     77.67 o 
  -1  11   9       65.61       76.86     26.18 o 
   0  11   9      132.67       86.42     26.31 o 
   1  11   9      118.72      116.73     29.27 o 
   2  11   9     1470.13     1348.56     75.89 o 
   3  11   9       53.76       13.31     22.20 o 
   4  11   9      146.87      132.39     33.07 o 
   5  11   9      122.63      110.65     18.80 o 
   6  11   9      442.28      440.04     33.35 o 
   7  11   9       77.38       61.00     24.67 o 
   8  11   9       84.02       75.93     24.80 o 
  -8  12   9      208.98      271.65     38.55 o 
  -7  12   9      114.16      116.65     45.96 o 
  -6  12   9       54.76       52.83     38.03 o 
  -5  12   9       81.89       84.77     27.55 o 
  -4  12   9      713.93      704.03     60.01 o 
  -3  12   9       73.45       43.23     26.38 o 
  -2  12   9       64.20      114.31     29.63 o 
  -1  12   9      298.95      347.76     41.96 o 
   0  12   9      691.96      595.51     54.33 o 
   1  12   9      231.14      238.52     37.79 o 
   2  12   9       84.77       70.85     29.19 o 
   3  12   9       79.32      122.48     29.80 o 
   4  12   9      666.45      639.02     57.26 o 
   5  12   9       51.32       39.20     24.77 o 
   6  12   9       49.64      150.11     40.36 o 
   7  12   9      135.27       92.14     32.38 o 
   8  12   9      213.30      165.99     37.21 o 
  -7  13   9      128.32      187.17     50.62 o 
  -6  13   9      218.92      224.37     54.55 o 
  -5  13   9       70.40       56.89     28.83 o 
  -4  13   9      186.48      187.60     36.68 o 
  -3  13   9      326.03      344.22     53.80 o 
  -2  13   9      150.79      141.48     33.18 o 
  -1  13   9       79.73      121.48     31.58 o 
   0  13   9      191.52      156.10     34.74 o 
   1  13   9      123.04      169.84     32.85 o 
   2  13   9      165.31      184.24     43.55 o 
   3  13   9      283.95      312.85     42.54 o 
   4  13   9      162.66      261.65     58.46 o 
   5  13   9       72.86       76.02     29.04 o 
   6  13   9      228.50      252.43     41.33 o 
   7  13   9      153.58      148.34     34.86 o 
  -6  14   9       79.53       80.39     39.09 o 
  -5  14   9      180.03      112.63     34.78 o 
  -4  14   9       92.69       52.00     29.95 o 
  -3  14   9      116.31       98.16     30.12 o 
  -2  14   9      277.05      321.41     46.83 o 
  -1  14   9      236.99      275.97     42.82 o 
   0  14   9      352.46      287.09     47.35 o 
   1  14   9      230.44      246.76     42.20 o 
   2  14   9      248.92      278.79     42.88 o 
   3  14   9      127.48      124.68     33.69 o 
   4  14   9       95.89       98.20     30.64 o 
   5  14   9      201.27      187.83     37.43 o 
   6  14   9       76.15      104.66     33.82 o 
  -5  15   9      161.12      177.61     37.70 o 
  -4  15   9      215.23      196.45     40.63 o 
  -3  15   9      144.70      253.64     43.66 o 
  -2  15   9       31.27       33.25     27.81 o 
  -1  15   9      154.98      154.74     37.95 o 
   0  15   9      324.90      369.67     49.03 o 
   1  15   9      162.34      160.22     36.81 o 
   2  15   9       42.13       32.48     29.11 o 
   3  15   9      135.40      178.44     37.39 o 
   4  15   9      185.61      233.49     40.43 o 
   5  15   9      174.70      188.02     38.57 o 
  -4  16   9       27.34       69.41     34.10 o 
  -3  16   9      276.55      335.55     49.11 o 
  -2  16   9      133.45      131.64     36.78 o 
  -1  16   9      171.26      164.00     38.34 o 
   0  16   9        9.72       29.81     29.83 o 
   1  16   9      175.47      174.78     39.33 o 
   2  16   9      110.57      155.85     40.86 o 
   3  16   9      301.70      383.89     52.51 o 
   4  16   9       27.35       37.17     65.59 o 
  -1  17   9       62.51       66.57     32.57 o 
   0  17   9      241.09      181.55     42.49 o 
   1  17   9       45.99       36.63     31.09 o 
   0   0  10     6836.08     6364.39    182.04 o 
   1   0  10      979.47      873.80     28.44 o 
   2   0  10     1282.10     1272.67     37.39 o 
   3   0  10      722.06      657.11     33.21 o 
   4   0  10     1008.57      885.45     96.91 o 
   5   0  10      451.00      380.09     38.73 o 
   6   0  10      540.05      557.38     56.77 o 
   7   0  10       10.51       52.47     23.69 o 
   8   0  10       35.97       51.16     22.96 o 
   9   0  10      737.90      718.53     55.56 o 
  10   0  10       82.83       80.60     29.37 o 
 -10   1  10       99.02      110.51     28.68 o 
  -9   1  10      317.98      332.38     43.10 o 
  -8   1  10       14.29       40.12     21.35 o 
  -7   1  10     1579.00     1497.50     79.28 o 
  -6   1  10      596.70      529.89     48.42 o 
  -5   1  10     1138.13     1001.40     58.66 o 
  -4   1  10      338.62      325.99     26.89 o 
  -3   1  10     2120.88     2057.37     70.26 o 
  -2   1  10     2134.85     1910.84     56.26 o 
  -1   1  10     1891.22     1803.76     54.50 o 
   0   1  10       23.32       67.75     12.84 o 
   1   1  10     1903.50     1839.87     48.75 o 
   2   1  10     2058.68     1834.88     48.97 o 
   3   1  10     2082.14     2035.09     90.87 o 
   4   1  10      379.90      380.13     36.77 o 
   5   1  10     1149.40     1017.13     60.17 o 
   6   1  10      659.84      557.14     48.71 o 
   7   1  10     1482.60     1321.22     76.44 o 
   8   1  10        3.21       21.61     20.55 o 
   9   1  10      336.67      366.55     41.86 o 
  10   1  10      102.16       94.59     28.78 o 
 -10   2  10      209.28      185.90     34.44 o 
  -9   2  10      440.64      442.08     44.65 o 
  -8   2  10       58.73       83.18     24.07 o 
  -7   2  10      368.68      318.78     57.71 o 
  -6   2  10      620.18      544.87     49.57 o 
  -5   2  10     1162.99     1093.70     50.92 o 
  -4   2  10      834.77      776.56     32.98 o 
  -3   2  10      789.84      714.46     31.20 o 
  -2   2  10      213.56      277.90     19.57 o 
  -1   2  10      994.02      938.06     49.64 o 
   0   2  10     5328.46     5399.79    137.99 o 
   1   2  10      889.31      781.03     41.91 o 
   2   2  10      278.99      280.76     18.91 o 
   3   2  10      798.05      767.31     36.34 o 
   4   2  10      679.39      683.01     40.43 o 
   5   2  10     1392.27     1235.43    111.38 o 
   6   2  10      650.37      625.61     49.74 o 
   7   2  10      355.44      330.78     84.02 o 
   8   2  10       84.27       97.05     33.05 o 
   9   2  10      431.42      516.74     47.89 o 
  10   2  10      234.80      252.13     38.29 o 
 -10   3  10       60.74       61.88     31.47 o 
  -9   3  10      268.36      327.24     38.36 o 
  -8   3  10       53.66       81.36     22.66 o 
  -7   3  10      251.64      276.87     56.05 o 
  -6   3  10      430.67      550.78     38.81 o 
  -5   3  10      536.45      554.33     31.17 o 
  -4   3  10      711.47      698.73     33.81 o 
  -3   3  10     2522.62     2315.20     68.19 o 
  -2   3  10     3692.75     3402.92    154.22 o 
  -1   3  10      722.64      756.93     31.90 o 
   0   3  10       47.82       45.37     10.79 o 
   1   3  10      819.32      853.90     32.15 o 
   2   3  10     3527.59     3505.32     94.29 o 
   3   3  10     2433.89     2219.61     79.01 o 
   4   3  10      845.63      855.76     34.54 o 
   5   3  10      572.89      638.38     43.86 o 
   6   3  10      475.34      496.22     45.54 o 
   7   3  10      211.32      204.50     32.26 o 
   8   3  10       46.96       53.19     22.69 o 
   9   3  10      295.02      325.53     38.45 o 
  10   3  10       70.63       26.10     33.87 o 
 -10   4  10      128.60      127.45     36.66 o 
  -9   4  10       69.90       85.32     24.79 o 
  -8   4  10      375.24      361.37     38.07 o 
  -7   4  10      246.15      202.94     33.64 o 
  -6   4  10      430.16      411.50     35.09 o 
  -5   4  10      120.61      138.57     18.07 o 
  -4   4  10      414.18      402.03     26.44 o 
  -3   4  10      354.10      299.27     22.55 o 
  -2   4  10      990.19      931.76     35.72 o 
  -1   4  10      408.53      408.56     23.32 o 
   0   4  10     1597.23     1585.65     50.67 o 
   1   4  10      311.96      314.29     23.19 o 
   2   4  10      897.57      859.84     34.93 o 
   3   4  10      374.24      364.82     27.36 o 
   4   4  10      436.31      466.66     27.15 o 
   5   4  10      162.89      196.14     19.70 o 
   6   4  10      415.73      354.81     57.57 o 
   7   4  10      244.78      235.82     39.35 o 
   8   4  10      372.23      418.28     41.11 o 
   9   4  10       75.41       62.84     23.80 o 
  10   4  10      154.75      143.19     37.30 o 
 -10   5  10       48.16       56.60     30.34 o 
  -9   5  10      325.71      307.12     37.03 o 
  -8   5  10      455.33      344.98     36.46 o 
  -7   5  10      319.94      356.95     42.15 o 
  -6   5  10      301.13      320.51     31.87 o 
  -5   5  10       43.45       62.32     15.07 o 
  -4   5  10     1364.16     1331.76     47.75 o 
  -3   5  10      808.43      765.53     34.75 o 
  -2   5  10      574.03      600.10     36.76 o 
  -1   5  10       59.46       66.49     12.86 o 
   0   5  10      685.78      663.45     30.65 o 
   1   5  10       14.46       19.95     10.72 o 
   2   5  10      602.05      612.43     30.00 o 
   3   5  10      834.07      829.21     35.01 o 
   4   5  10     1244.61     1273.61     46.69 o 
   5   5  10       77.22      107.97     18.20 o 
   6   5  10      326.31      344.04     26.48 o 
   7   5  10      343.44      314.39     35.17 o 
   8   5  10      441.55      430.34     41.14 o 
   9   5  10      307.04      325.49     38.12 o 
  10   5  10       65.48       62.20     29.56 o 
 -10   6  10       65.98       85.23     32.42 o 
  -9   6  10       79.22       78.02     24.53 o 
  -8   6  10      221.97      212.99     25.07 o 
  -7   6  10      526.19      514.75     41.26 o 
  -6   6  10      453.74      477.89     37.57 o 
  -5   6  10      527.32      499.50     31.38 o 
  -4   6  10      335.42      293.80     28.09 o 
  -3   6  10      618.77      674.61     35.69 o 
  -2   6  10     2240.04     1949.39     93.11 o 
  -1   6  10      342.33      358.44     24.26 o 
   0   6  10       21.48       18.85     10.76 o 
   1   6  10      385.61      436.77     25.56 o 
   2   6  10     2049.33     1971.68     69.65 o 
   3   6  10      520.45      573.70     30.92 o 
   4   6  10      342.68      334.21     24.47 o 
   5   6  10      512.77      504.35     31.86 o 
   6   6  10      364.65      345.00     27.27 o 
   7   6  10      454.45      477.85     34.57 o 
   8   6  10      224.00      224.08     31.47 o 
   9   6  10       84.89       69.64     25.26 o 
  10   6  10       72.36       76.74     33.47 o 
  -9   7  10      294.21      311.96     62.81 o 
  -8   7  10      430.69      364.26     32.32 o 
  -7   7  10      251.87      276.96     30.62 o 
  -6   7  10      505.78      477.05     63.95 o 
  -5   7  10      407.16      403.57     29.58 o 
  -4   7  10     1374.72     1280.29     46.72 o 
  -3   7  10      533.74      495.85     30.47 o 
  -2   7  10      224.89      242.72     21.09 o 
  -1   7  10      868.27      864.07     36.87 o 
   0   7  10      572.22      607.50     30.76 o 
   1   7  10      916.40      890.84     37.02 o 
   2   7  10      270.51      255.32     21.33 o 
   3   7  10      635.07      673.64     32.39 o 
   4   7  10     1154.51     1105.25     44.64 o 
   5   7  10      463.63      435.09     28.76 o 
   6   7  10      512.03      517.66     32.58 o 
   7   7  10      228.99      209.16     22.11 o 
   8   7  10      420.14      433.43     41.40 o 
   9   7  10      263.44      203.40     32.27 o 
  -9   8  10      148.58      175.15     36.31 o 
  -8   8  10       82.03       99.17     22.85 o 
  -7   8  10      552.45      545.65     40.64 o 
  -6   8  10      743.62      812.61     46.14 o 
  -5   8  10     1066.53      983.65     38.80 o 
  -4   8  10      115.18      127.93     18.02 o 
  -3   8  10      890.83      767.88     36.91 o 
  -2   8  10      459.73      473.43     28.40 o 
  -1   8  10      879.66      775.51     35.77 o 
   0   8  10      812.91      753.34     38.46 o 
   1   8  10      922.08      866.70     36.74 o 
   2   8  10      433.30      448.08     27.97 o 
   3   8  10      844.81      739.29     35.79 o 
   4   8  10      118.89      120.75     17.30 o 
   5   8  10      990.97     1005.75     49.60 o 
   6   8  10      684.29      758.79     37.64 o 
   7   8  10      523.79      511.77     32.63 o 
   8   8  10       76.94      104.74     46.09 o 
   9   8  10      131.35      175.19     60.60 o 
  -9   9  10      210.43      313.48     35.09 o 
  -8   9  10       61.43       52.36     22.55 o 
  -7   9  10       28.32       41.16     18.08 o 
  -6   9  10       72.28      115.08     25.48 o 
  -5   9  10      884.57      852.17     42.66 o 
  -4   9  10      184.47      158.97     19.97 o 
  -3   9  10      404.00      371.78     27.24 o 
  -2   9  10      446.15      429.70     28.08 o 
  -1   9  10     1336.41     1210.83     46.44 o 
   0   9  10      414.34      394.06     26.65 o 
   1   9  10     1484.29     1358.30     47.85 o 
   2   9  10      424.25      390.86     32.41 o 
   3   9  10      403.77      423.44     33.49 o 
   4   9  10      113.90      118.47     20.61 o 
   5   9  10      983.94      943.21     63.92 o 
   6   9  10       64.00       29.52     16.73 o 
   7   9  10       17.09       24.38     17.70 o 
   8   9  10       65.39      104.58     22.39 o 
   9   9  10      232.60      281.62     42.36 o 
  -8  10  10       50.37       62.27     25.13 o 
  -7  10  10      139.26      147.06     30.66 o 
  -6  10  10      284.70      325.77     40.36 o 
  -5  10  10       11.51       28.08     17.03 o 
  -4  10  10      135.30      113.13     18.64 o 
  -3  10  10     1162.03     1162.44     46.18 o 
  -2  10  10      239.50      267.94     23.77 o 
  -1  10  10      269.21      290.37     41.58 o 
   0  10  10      191.66      196.16     26.54 o 
   1  10  10      303.86      344.62     39.79 o 
   2  10  10      348.17      315.90     39.14 o 
   3  10  10     1140.60     1135.57     69.98 o 
   4  10  10      133.87      114.15     29.15 o 
   5  10  10       20.38       34.43     22.99 o 
   6  10  10      268.72      275.60     28.22 o 
   7  10  10      112.70      108.53     21.94 o 
   8  10  10       43.59       77.11     21.47 o 
  -8  11  10      137.95      157.19     63.98 o 
  -7  11  10       55.27       37.63     24.35 o 
  -6  11  10      131.04      120.63     30.08 o 
  -5  11  10      153.26      145.98     32.85 o 
  -4  11  10      172.91      189.96     26.63 o 
  -3  11  10      154.55      174.50     25.57 o 
  -2  11  10       12.58       45.66     28.80 o 
  -1  11  10      815.93      816.79     61.41 o 
   0  11  10      440.75      445.10     47.33 o 
   1  11  10      795.81      814.51     98.24 o 
   2  11  10        5.88       23.43     22.29 o 
   3  11  10      191.89      171.67     33.78 o 
   4  11  10      172.77      195.10     56.63 o 
   5  11  10      119.15      129.13     21.12 o 
   6  11  10      147.35      124.63     26.12 o 
   7  11  10       70.06      117.74     22.16 o 
   8  11  10      130.66      150.57     48.77 o 
  -7  12  10       22.22        4.55     34.54 o 
  -6  12  10      273.18      313.08     44.89 o 
  -5  12  10       54.77        7.73     24.71 o 
  -4  12  10      247.66      272.43     40.44 o 
  -3  12  10      749.67      722.44     60.62 o 
  -2  12  10      859.34      841.87     76.42 o 
  -1  12  10      452.02      487.37     51.10 o 
   0  12  10       68.92       87.35     29.09 o 
   1  12  10      445.77      486.32     51.68 o 
   2  12  10      886.24      832.62     81.25 o 
   3  12  10      723.16      743.74     74.35 o 
   4  12  10      254.84      235.68     38.82 o 
   5  12  10       81.92       61.90     26.06 o 
   6  12  10      275.46      246.43     57.30 o 
   7  12  10       12.82       53.31     27.88 o 
  -6  13  10      271.38      376.33     48.83 o 
  -5  13  10      134.61       83.69     32.64 o 
  -4  13  10      165.11      190.26     38.48 o 
  -3  13  10      190.77      235.84     39.32 o 
  -2  13  10      262.86      370.59     47.07 o 
  -1  13  10      449.63      445.77     50.47 o 
   0  13  10      322.29      290.70     42.95 o 
   1  13  10      465.57      516.29     53.64 o 
   2  13  10      240.74      235.21     39.31 o 
   3  13  10      244.59      304.09     42.96 o 
   4  13  10      150.72      191.12     49.62 o 
   5  13  10      115.14       80.80     30.34 o 
   6  13  10      275.39      300.44     71.41 o 
  -5  14  10       32.85       48.32     29.98 o 
  -4  14  10      207.30      226.65     41.58 o 
  -3  14  10      232.18      222.35     40.09 o 
  -2  14  10      452.44      479.65     61.40 o 
  -1  14  10      303.82      345.69     47.52 o 
   0  14  10      520.15      488.14     54.79 o 
   1  14  10      291.42      350.39     46.73 o 
   2  14  10      467.74      581.82     76.53 o 
   3  14  10      207.64      244.56     40.96 o 
   4  14  10      209.57      155.97     36.04 o 
   5  14  10       54.81       61.32     30.15 o 
  -4  15  10      271.67      297.24     47.20 o 
  -3  15  10       80.18       20.71     30.28 o 
  -2  15  10      213.93      250.71     43.46 o 
  -1  15  10       54.76       45.30     49.62 o 
   0  15  10      168.56      166.87     38.38 o 
   1  15  10       81.58       84.38     30.37 o 
   2  15  10      228.90      245.92     65.45 o 
   3  15  10       48.72       35.96     51.45 o 
   4  15  10      258.16      276.21     45.29 o 
  -3  16  10      162.73      150.14     52.45 o 
  -2  16  10        7.80        6.26     27.93 o 
  -1  16  10      172.38      192.13     41.44 o 
   0  16  10       55.03       64.92     32.61 o 
   1  16  10      188.53      290.00     56.11 o 
   2  16  10       18.88       58.15     31.78 o 
   3  16  10      130.96      127.95     37.62 o 
   1   0  11      938.25      848.15     29.40 o 
   2   0  11     3876.25     3688.82    112.87 o 
   3   0  11      830.34      742.33     51.10 o 
   4   0  11       88.91       35.29     18.40 o 
   5   0  11      113.09      223.05     80.39 o 
   6   0  11       20.76        8.81     20.15 o 
   7   0  11       57.34       60.85     24.82 o 
   8   0  11      187.34      137.39     29.27 o 
   9   0  11       32.91       65.01     25.12 o 
  10   0  11       74.89       87.50     28.99 o 
 -10   1  11       60.01      140.31     31.79 o 
  -9   1  11      307.13      320.47     40.19 o 
  -8   1  11      386.36      334.06     38.85 o 
  -7   1  11      179.31      133.60     42.16 o 
  -6   1  11      305.87      292.07     37.92 o 
  -5   1  11     1344.55     1089.62     62.88 o 
  -4   1  11      597.53      592.72     47.85 o 
  -3   1  11       58.39       51.67     14.41 o 
  -2   1  11      461.47      521.84     25.69 o 
  -1   1  11     1989.31     1972.33     59.67 o 
   0   1  11     2321.36     2224.72     57.98 o 
   1   1  11     2030.72     2036.44     61.36 o 
   2   1  11      425.13      416.64     33.09 o 
   3   1  11       61.51       54.60     16.74 o 
   4   1  11      757.76      643.29     48.56 o 
   5   1  11     1363.85     1124.41     63.07 o 
   6   1  11      303.98      279.37     37.16 o 
   7   1  11      217.39      166.11     32.59 o 
   8   1  11      372.63      405.52     41.79 o 
   9   1  11      263.73      387.26     43.95 o 
  10   1  11       88.45      132.44     32.29 o 
 -10   2  11      107.35       89.01     31.68 o 
  -9   2  11      134.08      119.02     37.68 o 
  -8   2  11      139.73      187.04     31.47 o 
  -7   2  11      201.91      186.11     39.14 o 
  -6   2  11      168.83      165.52     31.19 o 
  -5   2  11      156.82      151.09     22.10 o 
  -4   2  11      646.25      654.95     42.07 o 
  -3   2  11      850.16      783.27     33.28 o 
  -2   2  11     2812.31     2560.28     75.20 o 
  -1   2  11     1866.93     1824.73     56.59 o 
   0   2  11      347.13      280.91     19.79 o 
   1   2  11     1878.42     1846.52     56.50 o 
   2   2  11     2845.16     2724.57     91.19 o 
   3   2  11      802.48      790.58     46.21 o 
   4   2  11      637.95      690.51     41.08 o 
   5   2  11      149.92      163.10     41.80 o 
   6   2  11      168.64      148.08     29.03 o 
   7   2  11      194.82      236.81     34.85 o 
   8   2  11      130.66      119.26     51.45 o 
   9   2  11      126.47       75.77     27.83 o 
  10   2  11       85.45       52.45     26.26 o 
 -10   3  11      117.45      123.37     31.12 o 
  -9   3  11      190.14      234.75     34.09 o 
  -8   3  11      552.53      599.66     60.15 o 
  -7   3  11      401.37      471.67     49.25 o 
  -6   3  11       57.61       61.22     19.16 o 
  -5   3  11      232.81      225.61     26.14 o 
  -4   3  11     2101.56     2090.75     67.25 o 
  -3   3  11      352.27      311.04     22.97 o 
  -2   3  11      267.94      285.80     21.31 o 
  -1   3  11     1239.65     1139.07     40.29 o 
   0   3  11     1937.72     1906.29     58.63 o 
   1   3  11     1169.05     1096.82     40.00 o 
   2   3  11      242.58      278.31     20.61 o 
   3   3  11      351.02      329.43     29.10 o 
   4   3  11     2362.55     2302.09     87.46 o 
   5   3  11      228.88      227.68     31.45 o 
   6   3  11       91.33       99.53     26.20 o 
   7   3  11      374.06      400.20     45.44 o 
   8   3  11      540.86      701.50     53.93 o 
   9   3  11      141.52      190.13     33.73 o 
  10   3  11      138.08      162.36     33.76 o 
 -10   4  11      203.87      317.78     40.10 o 
  -9   4  11      211.54      197.05     32.42 o 
  -8   4  11      337.91      360.48     65.17 o 
  -7   4  11      424.73      430.91     49.15 o 
  -6   4  11      541.41      615.03     58.30 o 
  -5   4  11      400.14      354.52     35.72 o 
  -4   4  11      182.24      178.53     19.27 o 
  -3   4  11      487.97      457.52     27.71 o 
  -2   4  11     1031.90     1117.06     41.70 o 
  -1   4  11      986.90      889.48     35.70 o 
   0   4  11      490.07      508.96     27.31 o 
   1   4  11      885.77      848.55     35.89 o 
   2   4  11     1079.12     1179.03     41.88 o 
   3   4  11      433.24      410.61     26.02 o 
   4   4  11      176.53      160.70     22.55 o 
   5   4  11      367.00      334.46     31.69 o 
   6   4  11      544.00      593.46     50.28 o 
   7   4  11      389.16      393.06     43.99 o 
   8   4  11      329.90      335.74     51.95 o 
   9   4  11      210.28      231.03     35.99 o 
  10   4  11      174.54      268.53     38.01 o 
 -10   5  11      161.78      175.51     33.13 o 
  -9   5  11       61.20       69.30     24.36 o 
  -8   5  11      502.48      491.21     51.97 o 
  -7   5  11      242.29      274.79     37.90 o 
  -6   5  11      254.40      281.01     30.30 o 
  -5   5  11      105.16      139.55     19.31 o 
  -4   5  11     1296.69     1164.87     48.99 o 
  -3   5  11      643.86      718.93     34.54 o 
  -2   5  11      109.95      135.02     16.52 o 
  -1   5  11      304.86      342.87     23.34 o 
   0   5  11      655.69      605.28     30.31 o 
   1   5  11      248.72      301.40     28.38 o 
   2   5  11       68.93       65.74     17.42 o 
   3   5  11      590.46      670.02     36.43 o 
   4   5  11     1438.69     1352.54     47.52 o 
   5   5  11       81.98      120.07     21.77 o 
   6   5  11      235.87      214.20     27.66 o 
   7   5  11      180.87      219.21     34.32 o 
   8   5  11      471.65      487.92     65.53 o 
   9   5  11       73.69      116.70     37.43 o 
  10   5  11      147.36      186.39     35.14 o 
  -9   6  11      183.19      194.13     31.22 o 
  -8   6  11      199.90      278.07     32.95 o 
  -7   6  11      124.74      171.95     32.59 o 
  -6   6  11      316.55      341.61     33.06 o 
  -5   6  11      799.86      815.15     39.76 o 
  -4   6  11      296.03      252.37     23.59 o 
  -3   6  11      462.69      476.25     28.87 o 
  -2   6  11       16.71       43.42     12.75 o 
  -1   6  11      537.80      546.44     29.47 o 
   0   6  11       11.94       11.50     11.04 o 
   1   6  11      469.22      490.44     30.72 o 
   2   6  11        7.07        2.66     11.27 o 
   3   6  11      404.50      470.96     49.16 o 
   4   6  11      400.46      387.64     26.65 o 
   5   6  11      690.84      722.64     49.49 o 
   6   6  11      340.47      371.03     34.29 o 
   7   6  11      119.28      148.51     23.37 o 
   8   6  11      224.06      270.00     35.71 o 
   9   6  11      197.95      244.24     35.88 o 
  -9   7  11      117.83      124.30     49.45 o 
  -8   7  11      229.82      216.54     37.04 o 
  -7   7  11      340.70      418.89     46.90 o 
  -6   7  11      420.97      500.85     33.66 o 
  -5   7  11      107.57      143.47     20.00 o 
  -4   7  11       79.71       81.53     21.76 o 
  -3   7  11      277.84      287.74     23.77 o 
  -2   7  11      994.69      940.84     40.62 o 
  -1   7  11      179.28      209.35     19.58 o 
   0   7  11      620.74      653.02     33.07 o 
   1   7  11       95.24       77.70     14.96 o 
   2   7  11     1033.23     1074.81     41.18 o 
   3   7  11      208.62      226.41     21.92 o 
   4   7  11       98.45      116.22     21.01 o 
   5   7  11      105.58      115.66     18.62 o 
   6   7  11      370.98      397.39     29.88 o 
   7   7  11      341.21      410.58     35.61 o 
   8   7  11      202.59      253.61     43.08 o 
   9   7  11      143.68      168.50     30.38 o 
  -9   8  11      116.69      163.13     27.79 o 
  -8   8  11      220.76      283.44     42.72 o 
  -7   8  11       99.84      142.72     31.35 o 
  -6   8  11        3.96       10.98     14.61 o 
  -5   8  11     1252.61     1259.38     50.36 o 
  -4   8  11      616.26      653.75     41.08 o 
  -3   8  11      456.52      473.98     30.71 o 
  -2   8  11       37.00       66.10     15.11 o 
  -1   8  11     1027.39      912.58     40.16 o 
   0   8  11      684.86      680.50     34.39 o 
   1   8  11      990.62      992.94     65.92 o 
   2   8  11       25.31       13.56     13.35 o 
   3   8  11      474.31      514.07     30.64 o 
   4   8  11      689.64      770.00     37.79 o 
   5   8  11     1111.77     1202.66     57.33 o 
   6   8  11       13.06       15.74     16.48 o 
   7   8  11      103.76      150.88     24.19 o 
   8   8  11      287.02      412.21     56.25 o 
   9   8  11      111.31      130.59     41.80 o 
  -8   9  11       50.10       51.11     32.02 o 
  -7   9  11      223.82      212.04     36.36 o 
  -6   9  11        7.77        0.01     15.64 o 
  -5   9  11      184.02      217.17     23.98 o 
  -4   9  11       81.35       63.16     19.20 o 
  -3   9  11      360.21      369.27     27.79 o 
  -2   9  11      673.11      648.53     37.23 o 
  -1   9  11      777.50      806.75     39.56 o 
   0   9  11      135.65      215.47     21.02 o 
   1   9  11      708.60      795.30     37.84 o 
   2   9  11      734.76      729.50     43.42 o 
   3   9  11      323.07      376.05     40.47 o 
   4   9  11       68.51       69.66     37.10 o 
   5   9  11      171.69      284.49     45.88 o 
   6   9  11       27.77       56.55     18.72 o 
   7   9  11      220.73      252.04     31.06 o 
   8   9  11       36.49       53.68     26.48 o 
  -8  10  11       46.54       20.85     24.87 o 
  -7  10  11       37.37       80.48     22.85 o 
  -6  10  11       37.97       78.04     21.73 o 
  -5  10  11      682.37      676.25     39.43 o 
  -4  10  11      221.06      194.87     25.64 o 
  -3  10  11      559.60      614.13     35.80 o 
  -2  10  11       64.84       65.31     15.45 o 
  -1  10  11     1531.47     1561.38     64.17 o 
   0  10  11      341.27      313.82     30.98 o 
   1  10  11     1557.63     1406.43    124.35 o 
   2  10  11       68.73       59.71     26.39 o 
   3  10  11      528.99      541.20     51.38 o 
   4  10  11      220.49      220.43     72.88 o 
   5  10  11      642.44      703.33    118.81 o 
   6  10  11       24.34       22.33     17.62 o 
   7  10  11       35.96       43.50     19.49 o 
   8  10  11       67.58       65.94     27.24 o 
  -7  11  11      120.68      149.56     28.66 o 
  -6  11  11       31.04       49.59     29.58 o 
  -5  11  11      139.79      108.73     32.07 o 
  -4  11  11      151.52      114.73     25.11 o 
  -3  11  11      694.45      715.44     89.80 o 
  -2  11  11      578.07      505.54     71.16 o 
  -1  11  11      882.02      814.48     63.94 o 
   0  11  11        2.45       19.86     24.57 o 
   1  11  11      875.69      982.34     84.80 o 
   2  11  11      585.67      598.79     54.46 o 
   3  11  11      735.67      753.51    135.14 o 
   4  11  11      164.26      189.04     54.66 o 
   5  11  11      126.33      143.71     36.31 o 
   6  11  11       33.90       53.14     18.40 o 
   7  11  11      147.65      164.46     25.97 o 
  -7  12  11       76.40       86.82     30.78 o 
  -6  12  11       50.21       40.75     37.26 o 
  -5  12  11      205.57      228.07     52.67 o 
  -4  12  11       64.00       87.10     30.50 o 
  -3  12  11      218.13      225.55     45.74 o 
  -2  12  11      124.35      108.37     29.64 o 
  -1  12  11      710.09      780.28     64.43 o 
   0  12  11      451.87      436.02     49.73 o 
   1  12  11      723.01      808.16     64.64 o 
   2  12  11      133.06      150.57     34.21 o 
   3  12  11      182.09      253.68     39.87 o 
   4  12  11       33.37       29.74     34.07 o 
   5  12  11      221.55      184.99     36.57 o 
   6  12  11       62.46       20.43     27.38 o 
   7  12  11       56.74       58.25     30.82 o 
  -6  13  11      163.98      218.15     64.48 o 
  -5  13  11      121.39      128.71     43.22 o 
  -4  13  11       89.36       94.82     32.70 o 
  -3  13  11      449.74      434.39     50.63 o 
  -2  13  11      177.63      207.49     37.38 o 
  -1  13  11      327.96      347.42     47.46 o 
   0  13  11       80.26      125.78     33.94 o 
   1  13  11      342.36      373.55     48.17 o 
   2  13  11      186.80      185.02     80.97 o 
   3  13  11      487.56      567.70     57.08 o 
   4  13  11      122.49      159.71     43.30 o 
   5  13  11       93.99       64.59     31.00 o 
   6  13  11      167.72      203.02     39.00 o 
  -5  14  11      132.13      114.55     34.95 o 
  -4  14  11      118.63       79.76     41.28 o 
  -3  14  11       25.48       18.16     27.39 o 
  -2  14  11       76.51       66.97     48.45 o 
  -1  14  11       95.13       97.77     33.14 o 
   0  14  11      340.42      338.49     64.95 o 
   1  14  11      101.48       68.04     31.14 o 
   2  14  11       69.54       47.32     28.79 o 
   3  14  11       42.07       46.48     28.72 o 
   4  14  11      103.37       88.86     32.20 o 
   5  14  11      142.35      133.15     34.84 o 
  -3  15  11      160.16      115.34     35.18 o 
  -2  15  11        0.19      -24.63     26.29 o 
  -1  15  11       19.00       50.55     52.64 o 
   0  15  11      284.50      301.95     48.21 o 
   1  15  11       39.92       42.72     36.12 o 
   2  15  11        1.78       13.48     28.90 o 
   3  15  11      160.79      209.99     40.78 o 
  -1  16  11       23.12       -1.50     42.41 o 
   0  16  11       42.98       53.87     32.06 o 
   1  16  11       21.97       56.27     49.51 o 
   0   0  12      228.24      211.89     27.30 o 
   1   0  12      324.95      341.76     23.33 o 
   2   0  12      393.79      343.34     37.32 o 
   3   0  12      313.72      265.47     34.42 o 
   4   0  12        5.18        7.23     31.05 o 
   5   0  12       23.55       13.41     18.22 o 
   6   0  12      315.37      281.28     38.16 o 
   7   0  12        6.23        1.62     35.81 o 
   8   0  12       97.24      136.21     30.40 o 
   9   0  12      262.02      334.07     41.56 o 
  10   0  12       22.49       55.76     28.45 o 
 -10   1  12       26.23       83.09     32.38 o 
  -9   1  12       60.13       84.69     29.21 o 
  -8   1  12       83.22      117.71     29.94 o 
  -7   1  12      855.27      872.56     65.72 o 
  -6   1  12       39.77       57.74     23.33 o 
  -5   1  12      109.22      115.02     26.87 o 
  -4   1  12      159.81      180.23     30.09 o 
  -3   1  12     1368.36     1393.16     56.58 o 
  -2   1  12      319.58      299.27     21.23 o 
  -1   1  12      718.19      712.77     39.12 o 
   0   1  12        3.58       11.81     10.95 o 
   1   1  12      715.24      713.68     66.71 o 
   2   1  12      344.78      339.15     29.27 o 
   3   1  12     1388.37     1381.73     72.24 o 
   4   1  12      184.77      184.83     30.50 o 
   5   1  12      103.86       97.51     23.92 o 
   6   1  12       79.88       80.87     24.21 o 
   7   1  12      808.44      797.08     63.23 o 
   8   1  12       60.41       60.93     26.06 o 
   9   1  12       43.52      106.76     30.81 o 
  10   1  12       43.18       68.76     26.82 o 
 -10   2  12      139.15      164.69     32.95 o 
  -9   2  12      236.66      207.75     34.96 o 
  -8   2  12      191.10      219.88     34.63 o 
  -7   2  12      282.67      254.69     38.66 o 
  -6   2  12      379.88      402.73     61.70 o 
  -5   2  12      269.28      290.50     37.69 o 
  -4   2  12      166.45      186.49     37.92 o 
  -3   2  12      451.98      500.48     33.71 o 
  -2   2  12      466.39      501.02     31.44 o 
  -1   2  12      295.89      326.91     21.86 o 
   0   2  12      581.96      510.78     34.53 o 
   1   2  12      220.66      205.22     24.36 o 
   2   2  12      474.43      523.25     35.66 o 
   3   2  12      425.19      494.77     40.49 o 
   4   2  12      126.33      109.30     58.27 o 
   5   2  12      302.94      291.89     38.25 o 
   6   2  12      380.54      364.79     42.07 o 
   7   2  12      231.04      237.06     36.43 o 
   8   2  12      203.50      240.58     37.93 o 
   9   2  12      244.38      257.02     39.49 o 
  10   2  12      119.96      131.14     32.84 o 
  -9   3  12      244.77      304.46     48.98 o 
  -8   3  12      465.06      554.00     48.46 o 
  -7   3  12      455.45      438.37     48.19 o 
  -6   3  12      466.34      480.42     49.55 o 
  -5   3  12      406.62      294.14     30.45 o 
  -4   3  12      167.89      137.23     21.32 o 
  -3   3  12     1355.84     1151.01     44.15 o 
  -2   3  12     1077.12      949.96     38.61 o 
  -1   3  12     1026.07      969.36     38.14 o 
   0   3  12       83.60       76.88     13.92 o 
   1   3  12     1039.83      943.62     47.02 o 
   2   3  12      970.89      929.88     46.75 o 
   3   3  12     1441.69     1372.99     85.02 o 
   4   3  12      208.80      166.32     24.02 o 
   5   3  12      417.68      407.25     41.58 o 
   6   3  12      436.29      474.92     66.61 o 
   7   3  12      428.24      335.44     46.18 o 
   8   3  12      433.51      384.28     43.65 o 
   9   3  12      210.33      237.75     35.89 o 
  -9   4  12      143.53      129.49     29.11 o 
  -8   4  12      201.74      219.00     33.07 o 
  -7   4  12      349.68      322.82     43.57 o 
  -6   4  12      582.88      578.81     65.22 o 
  -5   4  12      651.62      704.64     44.54 o 
  -4   4  12      579.74      578.34     38.82 o 
  -3   4  12      631.60      597.10     32.44 o 
  -2   4  12      288.11      280.97     24.37 o 
  -1   4  12      560.88      519.22     35.59 o 
   0   4  12      717.50      797.81     35.10 o 
   1   4  12      481.21      413.63     27.49 o 
   2   4  12      231.57      179.38     24.35 o 
   3   4  12      673.72      703.41     41.88 o 
   4   4  12      525.36      564.86     39.91 o 
   5   4  12      712.81      728.95     45.95 o 
   6   4  12      581.34      563.69     51.01 o 
   7   4  12      322.17      353.70     42.27 o 
   8   4  12      172.36      191.58     34.12 o 
   9   4  12      145.16      151.07     31.20 o 
  -9   5  12      188.95      215.41     50.13 o 
  -8   5  12      428.50      363.59     40.35 o 
  -7   5  12      205.99      223.45     29.29 o 
  -6   5  12      277.07      297.62     31.80 o 
  -5   5  12      508.81      435.20     51.34 o 
  -4   5  12      545.80      524.22     31.84 o 
  -3   5  12      614.63      647.96     34.25 o 
  -2   5  12      350.81      340.74     24.82 o 
  -1   5  12      146.47      175.54     27.62 o 
   0   5  12      229.73      151.02     17.93 o 
   1   5  12      160.24      202.61     19.60 o 
   2   5  12      278.67      316.16     24.18 o 
   3   5  12      693.95      741.14     52.81 o 
   4   5  12      528.31      438.10     43.11 o 
   5   5  12      576.43      635.88     42.09 o 
   6   5  12      223.87      234.33     29.29 o 
   7   5  12      205.02      223.36     35.02 o 
   8   5  12      412.32      371.44     43.49 o 
   9   5  12      191.93      206.16     35.90 o 
  -9   6  12       34.13       79.49     26.73 o 
  -8   6  12       43.94       48.17     18.46 o 
  -7   6  12      225.78      289.19     39.57 o 
  -6   6  12      478.09      495.87     40.44 o 
  -5   6  12      263.51      287.82     26.24 o 
  -4   6  12      230.54      205.01     21.77 o 
  -3   6  12      376.03      421.32     28.65 o 
  -2   6  12      166.08      144.44     27.19 o 
  -1   6  12      487.09      515.30     29.85 o 
   0   6  12       20.91       27.75     12.06 o 
   1   6  12      432.89      499.14     33.96 o 
   2   6  12      156.91      141.70     18.21 o 
   3   6  12      418.48      431.52     28.98 o 
   4   6  12      185.80      167.57     24.23 o 
   5   6  12      301.98      326.61     32.03 o 
   6   6  12      520.77      476.32     56.01 o 
   7   6  12      250.67      270.55     37.48 o 
   8   6  12       26.71       27.50     25.08 o 
   9   6  12       41.74      100.85     30.19 o 
  -8   7  12      155.15      199.25     35.81 o 
  -7   7  12       13.80        3.26     21.82 o 
  -6   7  12       66.13       96.21     21.10 o 
  -5   7  12      226.27      231.32     24.81 o 
  -4   7  12      690.83      769.38     38.94 o 
  -3   7  12      212.26      164.83     20.70 o 
  -2   7  12       46.35       19.52     13.26 o 
  -1   7  12      336.55      382.16     35.31 o 
   0   7  12      990.84     1099.10     46.72 o 
   1   7  12      342.87      377.00     27.03 o 
   2   7  12       61.93       43.53     14.43 o 
   3   7  12      281.86      283.78     24.81 o 
   4   7  12      589.43      641.14     43.64 o 
   5   7  12      269.53      261.85     29.87 o 
   6   7  12       65.45       52.63     21.57 o 
   7   7  12       12.61       44.88     22.52 o 
   8   7  12      141.87      135.08     34.61 o 
  -8   8  12        8.06       -6.02     24.18 o 
  -7   8  12       69.97       78.31     26.91 o 
  -6   8  12      491.20      510.46     36.12 o 
  -5   8  12       24.91       54.43     16.64 o 
  -4   8  12       33.70       79.37     16.93 o 
  -3   8  12      305.88      289.99     34.59 o 
  -2   8  12     1272.63     1350.66     51.22 o 
  -1   8  12       50.21       54.96     14.84 o 
   0   8  12      115.28      147.25     19.30 o 
   1   8  12       84.93      104.77     17.16 o 
   2   8  12     1288.10     1463.74     56.27 o 
   3   8  12      291.46      258.18     23.99 o 
   4   8  12       35.57       60.64     16.09 o 
   5   8  12       41.42       47.03     29.99 o 
   6   8  12      507.84      555.18     63.26 o 
   7   8  12       82.20      107.42     40.96 o 
   8   8  12        1.49       -6.54     31.50 o 
  -8   9  12      167.17      190.10     72.38 o 
  -7   9  12        1.15       -4.67     22.50 o 
  -6   9  12       49.08       90.49     22.87 o 
  -5   9  12      223.87      216.75     24.54 o 
  -4   9  12      970.73      919.11     44.35 o 
  -3   9  12      246.69      284.01     25.79 o 
  -2   9  12       34.52       56.38     16.25 o 
  -1   9  12     1144.48     1081.10     59.18 o 
   0   9  12     2629.45     2672.02     82.17 o 
   1   9  12     1181.59     1198.37     46.27 o 
   2   9  12       37.01       53.27     18.67 o 
   3   9  12      278.61      308.56     31.80 o 
   4   9  12      909.65      918.27     51.78 o 
   5   9  12      263.91      306.31     40.71 o 
   6   9  12       43.07       67.25     42.63 o 
   7   9  12        3.25        4.57     22.38 o 
   8   9  12      171.73      220.99     37.07 o 
  -7  10  12      124.35      159.46     32.49 o 
  -6  10  12      309.69      335.97     35.32 o 
  -5  10  12       10.55       17.63     15.46 o 
  -4  10  12       28.99       37.45     15.43 o 
  -3  10  12      407.99      444.94     31.71 o 
  -2  10  12     1856.32     1963.88     77.26 o 
  -1  10  12      191.74      239.99     28.45 o 
   0  10  12      124.60      114.12     22.39 o 
   1  10  12      207.17      324.29     40.20 o 
   2  10  12     1801.09     1805.24     95.36 o 
   3  10  12      424.53      412.41     46.83 o 
   4  10  12       25.75       34.94     24.51 o 
   5  10  12        5.08       56.74     24.85 o 
   6  10  12      307.89      376.98     34.93 o 
   7  10  12      111.93      165.45     33.15 o 
  -7  11  12       89.51      107.90     31.57 o 
  -6  11  12       60.71       51.02     28.37 o 
  -5  11  12      108.64      108.32     24.31 o 
  -4  11  12      452.52      473.93     40.25 o 
  -3  11  12      122.87      114.21     23.36 o 
  -2  11  12       66.63       41.62     26.17 o 
  -1  11  12      209.03      248.56     75.93 o 
   0  11  12      872.27      851.69     64.85 o 
   1  11  12      233.66      188.29     34.76 o 
   2  11  12       77.20       91.80     30.00 o 
   3  11  12      138.02      114.80     30.33 o 
   4  11  12      502.22      529.11     79.64 o 
   5  11  12      130.09      209.22     37.27 o 
   6  11  12       55.15       46.46     20.13 o 
   7  11  12       68.66       68.38     28.23 o 
  -6  12  12      359.22      374.70     47.79 o 
  -5  12  12       13.42       26.19     25.67 o 
  -4  12  12       32.91       53.50     48.62 o 
  -3  12  12      149.61      178.27     35.00 o 
  -2  12  12      434.05      441.23     50.67 o 
  -1  12  12      257.55      257.69     39.42 o 
   0  12  12      134.19       95.72     30.25 o 
   1  12  12      220.30      227.00     43.30 o 
   2  12  12      447.41      513.91     55.13 o 
   3  12  12      163.91      194.49     38.58 o 
   4  12  12       50.89       20.09     26.50 o 
   5  12  12       11.15       49.84     28.42 o 
   6  12  12      371.69      268.47     60.15 o 
  -5  13  12      122.69      112.71     34.96 o 
  -4  13  12       40.79       88.06     31.93 o 
  -3  13  12        6.23       73.58     29.62 o 
  -2  13  12        9.97       28.32     40.61 o 
  -1  13  12       37.67       12.21     26.55 o 
   0  13  12       25.94       54.00     28.18 o 
   1  13  12       18.43       46.87     28.60 o 
   2  13  12       21.01       27.16     46.79 o 
   3  13  12       14.89       58.17     29.31 o 
   4  13  12       37.74       42.89     29.57 o 
   5  13  12      124.75      143.72     36.11 o 
  -4  14  12       58.78       45.24     42.97 o 
  -3  14  12      125.90       99.51     50.31 o 
  -2  14  12      158.22      193.17     84.88 o 
  -1  14  12      104.06       97.08     57.33 o 
   0  14  12        8.59       25.50     28.09 o 
   1  14  12      103.14       93.26     36.56 o 
   2  14  12      215.01      270.25     55.97 o 
   3  14  12      111.85       86.74     32.29 o 
   4  14  12       58.94       33.33     30.48 o 
  -2  15  12       24.82       79.00     32.04 o 
  -1  15  12       59.31       72.56     90.78 o 
   0  15  12       19.02        9.44     27.68 o 
   1  15  12       61.82       93.42     47.90 o 
   2  15  12       20.44       45.98     53.83 o 
   1   0  13      393.50      365.30     31.21 o 
   2   0  13     3520.43     3300.20    138.42 o 
   3   0  13      254.39      210.81     32.01 o 
   4   0  13      357.67      426.21     52.58 o 
   5   0  13        0.30       -6.13     18.72 o 
   6   0  13      489.08      444.16     52.67 o 
   7   0  13       58.88       35.94     26.47 o 
   8   0  13      333.05      276.26     62.26 o 
   9   0  13      223.62      221.08     37.56 o 
  -9   1  13       80.49       82.41     29.24 o 
  -8   1  13      331.45      304.70     67.86 o 
  -7   1  13        4.25        8.97     20.54 o 
  -6   1  13      353.06      391.41     45.11 o 
  -5   1  13      133.47       98.63     26.13 o 
  -4   1  13     1281.22     1090.29     89.62 o 
  -3   1  13       87.00       87.72     24.59 o 
  -2   1  13      212.39      248.05     33.31 o 
  -1   1  13      263.95      280.22     27.01 o 
   0   1  13     2683.56     2280.85     82.78 o 
   1   1  13      307.57      307.89     42.99 o 
   2   1  13      193.90      186.34     24.90 o 
   3   1  13       91.79       39.20     20.85 o 
   4   1  13     1259.00     1191.61     67.93 o 
   5   1  13      163.11      162.83     39.75 o 
   6   1  13      318.50      319.37     40.99 o 
   7   1  13        1.37      -18.67     19.13 o 
   8   1  13      334.23      395.68     68.30 o 
   9   1  13       64.55       60.50     28.40 o 
  -9   2  13       59.42       15.53     25.06 o 
  -8   2  13      129.37      121.64     46.46 o 
  -7   2  13      149.56      165.61     33.36 o 
  -6   2  13      647.96      627.01     55.95 o 
  -5   2  13       65.04       53.25     23.99 o 
  -4   2  13      257.25      246.59     27.09 o 
  -3   2  13      240.40      275.91     27.22 o 
  -2   2  13     1674.80     1431.30     96.27 o 
  -1   2  13      136.01      157.60     22.16 o 
   0   2  13      227.23      251.40     26.76 o 
   1   2  13       99.89      118.31     20.88 o 
   2   2  13     1568.36     1464.06     61.93 o 
   3   2  13      317.65      345.01     32.22 o 
   4   2  13      244.29      258.53     35.14 o 
   5   2  13       40.52       37.72     22.14 o 
   6   2  13      558.36      610.63     62.34 o 
   7   2  13      175.43      159.54     40.36 o 
   8   2  13      113.33      178.18     51.23 o 
   9   2  13       44.34       89.78     28.68 o 
  -9   3  13       27.63       24.21     24.81 o 
  -8   3  13      183.95      278.14     61.32 o 
  -7   3  13       15.26       34.55     29.22 o 
  -6   3  13        4.42       10.29     21.04 o 
  -5   3  13       18.91       30.57     16.77 o 
  -4   3  13      680.13      689.72     43.49 o 
  -3   3  13        5.41        7.62     23.01 o 
  -2   3  13      128.64       95.37     15.84 o 
  -1   3  13      144.94      134.08     20.49 o 
   0   3  13      631.88      765.40     44.02 o 
   1   3  13       98.16      112.72     21.01 o 
   2   3  13      156.14      166.71     23.05 o 
   3   3  13       23.62       52.49     17.98 o 
   4   3  13      743.74      775.52     46.80 o 
   5   3  13       45.17       65.75     23.95 o 
   6   3  13        2.17       40.77     22.54 o 
   7   3  13       16.18       11.22     23.76 o 
   8   3  13      172.49      266.73     39.26 o 
   9   3  13       13.39        8.95     30.12 o 
  -9   4  13      222.78      284.43     39.81 o 
  -8   4  13       55.88       38.31     38.25 o 
  -7   4  13      324.05      370.49     46.69 o 
  -6   4  13      431.12      492.12     48.03 o 
  -5   4  13      446.15      422.95     36.51 o 
  -4   4  13      548.29      577.41     40.19 o 
  -3   4  13      177.71      157.23     18.69 o 
  -2   4  13      382.12      385.63     26.10 o 
  -1   4  13      127.11      131.08     17.21 o 
   0   4  13      524.42      592.76     38.85 o 
   1   4  13      134.30      152.91     22.99 o 
   2   4  13      285.57      290.57     30.13 o 
   3   4  13      207.22      224.37     26.97 o 
   4   4  13      594.34      625.58     43.08 o 
   5   4  13      453.13      497.23     40.19 o 
   6   4  13      367.31      373.72     62.37 o 
   7   4  13      320.34      363.48     44.01 o 
   8   4  13       67.42      146.15     32.19 o 
   9   4  13      241.26      374.88     46.40 o 
  -8   5  13      241.30      232.66     35.88 o 
  -7   5  13      321.50      341.97     36.58 o 
  -6   5  13      235.49      286.85     39.52 o 
  -5   5  13      208.88      236.05     37.17 o 
  -4   5  13      554.84      529.25     39.31 o 
  -3   5  13      336.83      326.25     25.92 o 
  -2   5  13      747.14      728.24     36.63 o 
  -1   5  13      577.93      563.90     31.68 o 
   0   5  13      287.70      303.57     36.56 o 
   1   5  13      485.13      569.76     39.07 o 
   2   5  13      756.49      833.33     47.14 o 
   3   5  13      374.29      411.02     35.07 o 
   4   5  13      629.05      626.69     43.38 o 
   5   5  13      222.82      242.02     30.96 o 
   6   5  13      270.71      306.10     39.07 o 
   7   5  13      330.47      400.16     44.80 o 
   8   5  13      218.92      227.95     37.30 o 
  -8   6  13       89.79      144.49     28.87 o 
  -7   6  13      282.34      320.00     58.69 o 
  -6   6  13      248.25      292.18     32.46 o 
  -5   6  13      909.00      786.47     48.80 o 
  -4   6  13      397.96      287.79     26.07 o 
  -3   6  13      613.86      582.92     34.48 o 
  -2   6  13      308.03      319.09     25.84 o 
  -1   6  13      707.58      721.55     36.04 o 
   0   6  13        4.79       20.50     12.90 o 
   1   6  13      688.86      669.81     50.25 o 
   2   6  13      288.74      289.24     30.20 o 
   3   6  13      643.07      644.56     42.96 o 
   4   6  13      434.01      413.21     35.59 o 
   5   6  13      907.76      818.97     50.69 o 
   6   6  13      228.92      224.95     30.14 o 
   7   6  13      274.91      245.26     37.07 o 
   8   6  13      105.40      193.44     35.78 o 
  -8   7  13      191.18      199.77     37.88 o 
  -7   7  13      333.23      304.09     42.95 o 
  -6   7  13       69.07       76.74     25.47 o 
  -5   7  13      225.83      233.61     29.01 o 
  -4   7  13      194.62      212.36     23.47 o 
  -3   7  13      511.67      467.34     31.93 o 
  -2   7  13      375.56      346.67     30.52 o 
  -1   7  13      334.06      322.72     37.79 o 
   0   7  13      690.66      622.69     34.42 o 
   1   7  13      337.07      396.60     28.24 o 
   2   7  13      362.70      393.41     33.54 o 
   3   7  13      563.74      513.10     38.88 o 
   4   7  13      192.95      205.04     27.23 o 
   5   7  13      254.91      264.65     35.46 o 
   6   7  13       73.55       63.13     21.73 o 
   7   7  13      368.14      321.51     34.34 o 
   8   7  13      187.63      197.69     35.41 o 
  -8   8  13       93.39       89.31     43.91 o 
  -7   8  13      104.96      137.18     32.39 o 
  -6   8  13       63.53      124.75     24.23 o 
  -5   8  13      486.13      454.91     40.13 o 
  -4   8  13      196.73      202.25     22.48 o 
  -3   8  13      203.46      197.90     22.23 o 
  -2   8  13      210.63      210.79     22.43 o 
  -1   8  13      726.91      643.22     35.89 o 
   0   8  13       43.24       40.07     14.57 o 
   1   8  13      691.98      643.55     36.08 o 
   2   8  13      202.77      188.31     21.55 o 
   3   8  13      212.06      205.12     26.95 o 
   4   8  13      191.62      184.65     26.48 o 
   5   8  13      445.24      392.02     77.14 o 
   6   8  13       66.59       50.99     45.46 o 
   7   8  13      100.20      102.51     32.94 o 
  -7   9  13       80.47       95.05     57.24 o 
  -6   9  13       40.09       87.12     23.52 o 
  -5   9  13       66.04       61.99     17.82 o 
  -4   9  13       31.13       10.83     14.32 o 
  -3   9  13      376.22      366.18     29.65 o 
  -2   9  13      211.11      228.60     29.80 o 
  -1   9  13      362.61      346.17     36.85 o 
   0   9  13       57.28       82.95     16.93 o 
   1   9  13      402.11      410.98     30.05 o 
   2   9  13      215.76      225.88     27.86 o 
   3   9  13      404.41      413.00     36.09 o 
   4   9  13       26.54       21.07     37.87 o 
   5   9  13       90.91      109.33     48.73 o 
   6   9  13       30.80       43.02     45.63 o 
   7   9  13      115.06      103.67     49.92 o 
  -6  10  13       20.00       -4.15     18.32 o 
  -5  10  13      245.05      300.56     28.63 o 
  -4  10  13       56.38       88.64     18.85 o 
  -3  10  13      101.05       78.52     18.13 o 
  -2  10  13      146.53      160.90     34.68 o 
  -1  10  13      427.86      395.29     59.26 o 
   0  10  13      340.51      440.81     37.59 o 
   1  10  13      424.99      360.75     43.43 o 
   2  10  13      144.32      133.13     54.75 o 
   3  10  13       93.63      146.46     46.18 o 
   4  10  13       71.18      121.44     32.65 o 
   5  10  13      250.05      233.85     61.82 o 
   6  10  13       14.77       25.45     43.74 o 
  -6  11  13      142.53      212.95     38.71 o 
  -5  11  13       58.31       72.77     23.13 o 
  -4  11  13      161.42      204.62     28.94 o 
  -3  11  13      247.51      235.13     66.11 o 
  -2  11  13      199.09      315.28     42.05 o 
  -1  11  13      292.83      308.14     42.02 o 
   0  11  13       82.13      113.83     31.42 o 
   1  11  13      290.69      317.10     42.45 o 
   2  11  13      199.56      246.85     42.27 o 
   3  11  13      263.82      279.70     41.67 o 
   4  11  13      165.67      223.84     38.27 o 
   5  11  13       73.05       87.65     44.91 o 
   6  11  13      118.45      244.15     38.40 o 
  -5  12  13      302.75      350.15     48.23 o 
  -4  12  13        3.91       12.06     25.02 o 
  -3  12  13       86.45      138.13     41.47 o 
  -2  12  13      275.56      213.80     38.00 o 
  -1  12  13      294.46      302.07     44.50 o 
   0  12  13       11.50       85.82     29.60 o 
   1  12  13      287.01      350.30     46.34 o 
   2  12  13      260.47      292.58     50.53 o 
   3  12  13      118.60      185.26     37.06 o 
   4  12  13        0.15       10.17     26.12 o 
   5  12  13      275.88      267.44     44.10 o 
  -4  13  13      184.19      177.93     37.76 o 
  -3  13  13      140.23      126.81     50.31 o 
  -2  13  13       28.09       68.29     31.43 o 
  -1  13  13       70.46       67.68     30.49 o 
   0  13  13      255.02      286.70     45.41 o 
   1  13  13       78.24      122.67     64.23 o 
   2  13  13       21.30       25.70     28.60 o 
   3  13  13      154.44      105.48     33.58 o 
   4  13  13      217.19      281.30     53.44 o 
  -2  14  13      118.86      116.19     47.71 o 
  -1  14  13      145.21      116.72     34.52 o 
   0  14  13        1.40       41.64     31.48 o 
   1  14  13      132.70      110.55     33.74 o 
   2  14  13      119.55      152.92     38.23 o 
   0   0  14      478.35      583.73     71.52 o 
   1   0  14      262.30      296.10     38.06 o 
   2   0  14      151.34      223.79     42.16 o 
   3   0  14      599.58      675.91    112.96 o 
   4   0  14      259.22      273.66     37.07 o 
   5   0  14      310.51      285.18     44.96 o 
   6   0  14       20.12       -1.49     48.93 o 
   7   0  14      168.01      148.18     33.25 o 
   8   0  14      514.13      528.28     56.70 o 
  -8   1  14       52.24       32.66     27.44 o 
  -7   1  14      567.73      486.80     54.41 o 
  -6   1  14      295.09      287.13     41.03 o 
  -5   1  14       96.31      121.71     30.92 o 
  -4   1  14       11.26       28.77     22.04 o 
  -3   1  14      845.64      646.82     55.11 o 
  -2   1  14      156.31      152.46     29.90 o 
  -1   1  14      285.43      321.10     39.60 o 
   0   1  14        2.60       29.94     15.87 o 
   1   1  14      319.63      371.40     35.15 o 
   2   1  14      157.05      160.24     24.39 o 
   3   1  14      844.51      717.47     56.84 o 
   4   1  14        5.15        8.93     20.39 o 
   5   1  14      102.15      124.15     38.14 o 
   6   1  14      292.02      301.42     42.39 o 
   7   1  14      573.24      506.15     54.12 o 
   8   1  14       40.68       74.54     30.63 o 
  -8   2  14      128.07       90.46     32.95 o 
  -7   2  14      111.11      153.14     32.67 o 
  -6   2  14       58.99       67.16     45.79 o 
  -5   2  14      595.17      465.51     49.77 o 
  -4   2  14      142.63      129.69     29.36 o 
  -3   2  14      246.57      203.97     33.71 o 
  -2   2  14      572.58      604.38     51.67 o 
  -1   2  14      253.15      246.87     27.08 o 
   0   2  14       50.91       47.09     17.59 o 
   1   2  14      222.09      199.75     26.48 o 
   2   2  14      541.20      516.76     39.48 o 
   3   2  14      314.58      280.35     33.62 o 
   4   2  14      164.05      119.48     27.62 o 
   5   2  14      552.34      535.69     51.79 o 
   6   2  14       47.76       40.05     39.89 o 
   7   2  14      128.62      105.31     30.14 o 
   8   2  14      119.38      120.25     32.18 o 
  -8   3  14      125.59       46.85     39.97 o 
  -7   3  14      345.86      392.03     48.76 o 
  -6   3  14       82.03       94.68     28.96 o 
  -5   3  14      301.67      252.43     29.59 o 
  -4   3  14       40.29       40.43     29.60 o 
  -3   3  14      446.77      456.71     48.08 o 
  -2   3  14       47.31       79.79     24.82 o 
  -1   3  14      387.34      362.76     31.51 o 
   0   3  14       95.88      175.59     24.53 o 
   1   3  14      364.43      357.26     33.09 o 
   2   3  14       28.62       34.81     17.63 o 
   3   3  14      502.56      516.36     39.90 o 
   4   3  14       14.39       28.43     18.34 o 
   5   3  14      311.45      314.72     66.56 o 
   6   3  14       75.91      102.46     27.84 o 
   7   3  14      315.48      352.87     45.14 o 
   8   3  14      101.15       98.72     32.09 o 
  -8   4  14       30.08       24.28     41.52 o 
  -7   4  14       84.06       72.11     29.57 o 
  -6   4  14      180.34      180.78     27.30 o 
  -5   4  14      538.26      553.15     41.23 o 
  -4   4  14      291.52      270.47     28.98 o 
  -3   4  14      128.76       80.26     26.34 o 
  -2   4  14      127.57      105.57     24.56 o 
  -1   4  14      350.68      380.61     32.87 o 
   0   4  14        8.82       15.26     16.06 o 
   1   4  14      316.49      304.49     44.43 o 
   2   4  14      152.48      172.17     25.28 o 
   3   4  14      117.32       78.47     20.99 o 
   4   4  14      338.91      339.93     33.87 o 
   5   4  14      558.34      499.13     41.85 o 
   6   4  14      173.08      188.46     34.04 o 
   7   4  14       82.70      150.19     31.87 o 
   8   4  14       41.99       33.57     34.90 o 
  -8   5  14       83.61      128.34     46.96 o 
  -7   5  14      169.13      214.26     54.47 o 
  -6   5  14        7.99       -0.52     24.86 o 
  -5   5  14      301.15      287.24     31.54 o 
  -4   5  14      207.69      190.57     25.76 o 
  -3   5  14      293.07      347.52     31.57 o 
  -2   5  14       48.26       56.83     18.17 o 
  -1   5  14      411.27      381.88     34.35 o 
   0   5  14      693.50      613.30     42.01 o 
   1   5  14      329.63      292.16     30.49 o 
   2   5  14       39.23       31.90     17.60 o 
   3   5  14      331.79      340.16     33.64 o 
   4   5  14      264.10      244.76     29.69 o 
   5   5  14      284.73      267.03     37.50 o 
   6   5  14        7.12      -12.84     20.36 o 
   7   5  14      130.53      160.93     36.31 o 
   8   5  14       71.27       83.63     30.85 o 
  -8   6  14       22.70       49.56     40.08 o 
  -7   6  14      108.13      141.99     27.18 o 
  -6   6  14      497.13      464.26     40.85 o 
  -5   6  14      121.14      129.13     42.13 o 
  -4   6  14      161.80      217.40     28.43 o 
  -3   6  14      443.06      446.96     30.70 o 
  -2   6  14      338.40      371.44     28.49 o 
  -1   6  14      367.90      364.94     33.28 o 
   0   6  14       20.94       27.58     17.13 o 
   1   6  14      323.07      293.37     31.26 o 
   2   6  14      392.54      422.07     36.92 o 
   3   6  14      422.14      410.40     36.69 o 
   4   6  14      176.35      210.15     32.10 o 
   5   6  14      117.57      131.44     25.30 o 
   6   6  14      543.42      538.94     43.55 o 
   7   6  14      112.31      128.81     43.02 o 
   8   6  14       20.28       55.02     29.60 o 
  -7   7  14       73.34      118.12     28.35 o 
  -6   7  14       24.94       25.20     19.86 o 
  -5   7  14      105.25      100.85     22.44 o 
  -4   7  14      560.31      570.68     42.73 o 
  -3   7  14      119.97      145.31     20.45 o 
  -2   7  14       84.63      123.57     18.79 o 
  -1   7  14      116.77      123.88     18.62 o 
   0   7  14     1029.92      992.92     54.21 o 
   1   7  14      102.89      117.05     22.73 o 
   2   7  14       81.93      102.07     23.39 o 
   3   7  14      108.69      101.19     22.91 o 
   4   7  14      602.45      637.32     45.13 o 
   5   7  14       87.82       89.06     22.61 o 
   6   7  14       29.47       39.17     26.78 o 
   7   7  14       64.28      132.28     43.08 o 
  -7   8  14       22.39       38.64     25.22 o 
  -6   8  14      453.96      470.17     56.35 o 
  -5   8  14        8.65       -3.56     17.78 o 
  -4   8  14       77.61      110.03     19.44 o 
  -3   8  14       57.72       83.88     18.59 o 
  -2   8  14      666.50      603.72     36.96 o 
  -1   8  14       73.64      135.58     19.32 o 
   0   8  14      109.72      123.47     18.83 o 
   1   8  14       49.81       85.57     28.08 o 
   2   8  14      688.86      725.64     46.59 o 
   3   8  14       52.54       42.73     19.51 o 
   4   8  14       66.62       74.56     27.38 o 
   5   8  14        3.85       26.31     38.14 o 
   6   8  14      509.06      626.83     60.14 o 
   7   8  14       18.81      -31.38     38.31 o 
  -6   9  14       93.11      147.91     26.23 o 
  -5   9  14       18.44       52.27     22.14 o 
  -4   9  14      480.16      465.52     34.37 o 
  -3   9  14        8.45        4.91     14.32 o 
  -2   9  14       33.55       36.61     15.65 o 
  -1   9  14       17.50       34.42     15.12 o 
   0   9  14      551.87      554.52     35.13 o 
   1   9  14       20.72       38.22     18.45 o 
   2   9  14       36.25        8.20     28.14 o 
   3   9  14        6.06        4.87     23.03 o 
   4   9  14      448.26      410.20     73.74 o 
   5   9  14        7.76      -30.66     37.64 o 
   6   9  14       96.02      125.46     53.72 o 
  -6  10  14      204.31      225.29     30.86 o 
  -5  10  14        2.56       43.46     17.90 o 
  -4  10  14       12.83       25.69     16.22 o 
  -3  10  14       65.52       63.81     21.16 o 
  -2  10  14      248.63      311.65     32.93 o 
  -1  10  14        6.05        2.90     21.78 o 
   0  10  14       13.14       16.99     24.81 o 
   1  10  14        9.77        4.71     39.58 o 
   2  10  14      228.05      270.55     61.37 o 
   3  10  14       42.88       59.65     43.13 o 
   4  10  14        6.89      -11.64     39.64 o 
   5  10  14        1.80       -1.33     42.08 o 
   6  10  14      228.21      224.42     65.20 o 
  -5  11  14      122.66      173.84     28.63 o 
  -4  11  14      288.57      337.52     42.43 o 
  -3  11  14       54.10       26.30     25.29 o 
  -2  11  14       31.86       46.00     27.38 o 
  -1  11  14       39.09       28.32     61.43 o 
   0  11  14      274.39      308.31     42.52 o 
   1  11  14       23.76       29.04     25.22 o 
   2  11  14       33.07       11.00     38.20 o 
   3  11  14       53.93       47.62     42.52 o 
   4  11  14      263.48      267.11     65.36 o 
   5  11  14      103.09       48.68     44.46 o 
  -4  12  14        2.56        5.66     50.09 o 
  -3  12  14       61.86       59.42     29.81 o 
  -2  12  14      177.23      183.27     36.18 o 
  -1  12  14       70.87       93.95     30.61 o 
   0  12  14      129.49      142.01     34.89 o 
   1  12  14       82.46       97.76     31.75 o 
   2  12  14      204.26      169.79     36.96 o 
   3  12  14       46.83       81.75     31.02 o 
   4  12  14        7.43       20.62     40.58 o 
  -2  13  14       24.37       26.52     27.84 o 
  -1  13  14       94.01      134.45     35.65 o 
   0  13  14      148.34      184.62     38.82 o 
   1  13  14       76.99      180.12     36.22 o 
   2  13  14       23.28       86.66     31.09 o 
   1   0  15      274.87      273.22     47.40 o 
   2   0  15      229.21      234.94     36.00 o 
   3   0  15       11.97       36.74     23.54 o 
   4   0  15        3.81       24.11     23.32 o 
   5   0  15        0.31      -19.12     19.12 o 
   6   0  15      524.02      529.86     55.30 o 
   7   0  15       24.06        0.55     28.77 o 
   8   0  15      115.18      137.51     33.83 o 
  -8   1  15      259.42      247.39     42.76 o 
  -7   1  15       82.85       92.97     31.94 o 
  -6   1  15       15.27       11.36     35.51 o 
  -5   1  15       24.98       -6.18     36.20 o 
  -4   1  15      573.75      558.92     54.13 o 
  -3   1  15      118.10      117.25     30.05 o 
  -2   1  15      149.55      146.50     31.19 o 
  -1   1  15      180.16      236.84     36.40 o 
   0   1  15       77.93       99.08     27.17 o 
   1   1  15      148.80      200.74     26.75 o 
   2   1  15      165.85      199.70     33.02 o 
   3   1  15      132.49      138.79     41.08 o 
   4   1  15      527.08      534.20     52.82 o 
   5   1  15       15.22       10.73     24.12 o 
   6   1  15       24.08       20.04     34.62 o 
   7   1  15       79.22       77.84     29.22 o 
   8   1  15      252.83      266.19     41.91 o 
  -8   2  15      137.17      160.72     37.60 o 
  -7   2  15      145.02      185.53     38.42 o 
  -6   2  15      600.50      670.78     62.05 o 
  -5   2  15      225.47      179.17     55.11 o 
  -4   2  15       77.00       96.74     28.60 o 
  -3   2  15      225.18      219.80     35.75 o 
  -2   2  15      356.00      359.98     42.55 o 
  -1   2  15      380.64      459.88     47.12 o 
   0   2  15      587.88      485.28     37.93 o 
   1   2  15      345.39      349.58     34.33 o 
   2   2  15      347.05      342.90     35.06 o 
   3   2  15      222.43      248.42     29.72 o 
   4   2  15       87.75       64.38     26.28 o 
   5   2  15      211.37      219.06     35.22 o 
   6   2  15      565.75      618.61     58.64 o 
   7   2  15      131.71      127.22     33.44 o 
   8   2  15      145.99      154.88     35.70 o 
  -8   3  15      197.86      103.05     33.75 o 
  -7   3  15      143.81       75.35     31.81 o 
  -6   3  15       72.26       91.20     28.72 o 
  -5   3  15      145.57      120.92     29.68 o 
  -4   3  15      632.55      587.36     56.81 o 
  -3   3  15      295.75      310.13     41.08 o 
  -2   3  15      282.32      254.51     37.04 o 
  -1   3  15      708.75      669.72     57.78 o 
   0   3  15      901.21      799.41     48.57 o 
   1   3  15      706.57      752.16     47.19 o 
   2   3  15      282.26      265.63     30.40 o 
   3   3  15      296.08      288.16     32.64 o 
   4   3  15      617.42      688.56     57.72 o 
   5   3  15      158.73      177.60     59.68 o 
   6   3  15       60.59       93.41     46.85 o 
   7   3  15      154.28      160.10     34.90 o 
   8   3  15      190.41      201.58     37.55 o 
  -7   4  15       85.36       62.04     59.18 o 
  -6   4  15      229.98      185.23     36.09 o 
  -5   4  15      319.18      268.79     45.71 o 
  -4   4  15       93.61       59.24     35.56 o 
  -3   4  15      288.80      381.34     75.90 o 
  -2   4  15      538.80      554.81     52.29 o 
  -1   4  15      410.93      462.42     41.96 o 
   0   4  15       91.95      169.20     26.40 o 
   1   4  15      363.19      411.27     40.91 o 
   2   4  15      490.38      485.45     40.26 o 
   3   4  15      354.09      378.22     35.89 o 
   4   4  15       81.35       65.98     21.82 o 
   5   4  15      282.40      280.37     68.50 o 
   6   4  15      236.73      136.31     32.06 o 
   7   4  15       83.41       56.24     27.05 o 
  -7   5  15       64.10       97.59     32.10 o 
  -6   5  15       58.02       48.17     27.26 o 
  -5   5  15       43.01       91.06     29.21 o 
  -4   5  15      335.07      330.23     43.21 o 
  -3   5  15      293.68      265.03     42.77 o 
  -2   5  15      101.21      115.89     27.09 o 
  -1   5  15      350.78      341.65     33.23 o 
   0   5  15      522.91      584.68     42.24 o 
   1   5  15      339.31      367.92     37.55 o 
   2   5  15       82.14       99.16     22.72 o 
   3   5  15      328.34      341.39     34.36 o 
   4   5  15      344.52      379.51     51.45 o 
   5   5  15       59.45      107.89     24.83 o 
   6   5  15       39.80       57.52     27.30 o 
   7   5  15       86.82      109.27     40.75 o 
  -7   6  15       65.90       61.13     23.46 o 
  -6   6  15       45.27       64.21     21.58 o 
  -5   6  15      213.58      230.77     29.37 o 
  -4   6  15       53.98       61.64     25.36 o 
  -3   6  15       29.65       49.08     37.51 o 
  -2   6  15      254.73      293.85     35.08 o 
  -1   6  15      376.09      408.75     54.15 o 
   0   6  15        4.18       40.85     32.10 o 
   1   6  15      385.05      393.21     46.34 o 
   2   6  15      232.93      246.03     30.01 o 
   3   6  15       38.58       50.75     20.66 o 
   4   6  15       40.72       28.15     20.06 o 
   5   6  15      224.94      156.11     27.64 o 
   6   6  15       52.90       99.41     24.65 o 
   7   6  15       55.25       61.84     26.45 o 
  -6   7  15       12.73       62.87     22.09 o 
  -5   7  15       71.33      126.86     24.03 o 
  -4   7  15        9.47       25.81     17.75 o 
  -3   7  15      510.00      498.07     62.84 o 
  -2   7  15       27.46       10.93     17.52 o 
  -1   7  15      428.16      515.49     41.17 o 
   0   7  15       10.15       14.26     17.65 o 
   1   7  15      404.98      492.17     40.05 o 
   2   7  15       27.57       33.25     19.42 o 
   3   7  15      546.22      514.23     41.94 o 
   4   7  15        5.22       -0.48     17.92 o 
   5   7  15       47.52       43.74     22.04 o 
   6   7  15       10.80      -16.76     18.38 o 
  -6   8  15       44.98       64.95     23.69 o 
  -5   8  15      403.20      391.98     38.30 o 
  -4   8  15       89.70      117.98     23.40 o 
  -3   8  15      198.03      234.99     24.73 o 
  -2   8  15       15.05       42.80     18.47 o 
  -1   8  15      276.17      315.16     33.05 o 
   0   8  15        6.65        3.93     17.67 o 
   1   8  15      286.49      345.53     34.55 o 
   2   8  15        9.87       10.72     17.89 o 
   3   8  15      178.58      231.04     29.61 o 
   4   8  15       79.79      116.11     30.34 o 
   5   8  15      423.35      441.56     52.00 o 
   6   8  15       39.60       92.90     30.75 o 
  -5   9  15      169.03      142.76     26.88 o 
  -4   9  15       13.43       43.83     19.49 o 
  -3   9  15      272.37      323.60     28.94 o 
  -2   9  15       55.46       73.58     18.33 o 
  -1   9  15      279.64      315.15     33.47 o 
   0   9  15        5.45        8.22     18.51 o 
   1   9  15      310.30      355.81     92.75 o 
   2   9  15       49.29       59.21     72.35 o 
   3   9  15      266.91      271.48     41.25 o 
   4   9  15       11.70       26.39     44.96 o 
   5   9  15      157.77      173.14     57.10 o 
  -5  10  15      373.52      388.64     73.71 o 
  -4  10  15       15.99       15.51     16.65 o 
  -3  10  15      105.79      155.27     26.81 o 
  -2  10  15        3.28       16.67     19.57 o 
  -1  10  15      114.25      108.82     23.85 o 
   0  10  15       38.17       15.46     24.75 o 
   1  10  15       97.15      122.41     50.89 o 
   2  10  15        1.56        4.38     40.58 o 
   3  10  15      128.61      119.92     54.16 o 
   4  10  15       11.30       -9.31     40.19 o 
   5  10  15      374.94      291.50     69.97 o 
  -4  11  15       15.34        2.61     34.43 o 
  -3  11  15       72.56      113.51     37.28 o 
  -2  11  15       28.16        4.33     25.04 o 
  -1  11  15      103.26      141.78     32.35 o 
   0  11  15        0.39       30.12     24.96 o 
   1  11  15      105.81      133.06     55.88 o 
   2  11  15       24.39       57.38     44.46 o 
   3  11  15       67.99      116.59     49.56 o 
   4  11  15       13.33       19.40     45.02 o 
  -2  12  15        6.37       -0.43     26.11 o 
  -1  12  15      110.83      142.84     38.48 o 
   0  12  15       13.39        1.78     26.42 o 
   1  12  15      116.96      130.40     53.78 o 
   2  12  15        0.60       40.36     42.47 o 
   0   0  16      185.22      252.14     53.28 o 
   1   0  16      447.06      525.36     52.30 o 
   2   0  16      211.43      169.66     34.47 o 
   3   0  16      759.52      834.71     66.68 o 
   4   0  16       17.06       33.53     36.84 o 
   5   0  16      456.12      560.24    114.82 o 
   6   0  16        5.59        9.73     23.26 o 
   7   0  16      128.65      201.41     38.27 o 
  -7   1  16      191.85      160.77     36.17 o 
  -6   1  16       58.80       91.69     30.63 o 
  -5   1  16      137.33      138.22     32.40 o 
  -4   1  16        6.00       15.50     32.43 o 
  -3   1  16      381.38      312.31     43.17 o 
  -2   1  16       27.22       68.99     26.69 o 
  -1   1  16      327.92      309.23     42.28 o 
   0   1  16        4.34       22.87     23.28 o 
   1   1  16      306.61      343.72     42.37 o 
   2   1  16       19.02       15.48     23.06 o 
   3   1  16      400.56      399.53     46.24 o 
   4   1  16        2.57      -15.84     20.01 o 
   5   1  16      122.87       88.54     36.29 o 
   6   1  16       52.51       60.07     28.19 o 
   7   1  16      210.30      181.18     37.58 o 
  -7   2  16       38.20       27.30     25.25 o 
  -6   2  16       25.23       51.79     27.82 o 
  -5   2  16      268.71      244.62     40.72 o 
  -4   2  16       59.05       13.51     25.62 o 
  -3   2  16      260.57      287.03     49.65 o 
  -2   2  16      218.49      147.83     32.71 o 
  -1   2  16      502.81      484.23     66.53 o 
   0   2  16       69.86       46.42     24.55 o 
   1   2  16      559.00      574.30     43.40 o 
   2   2  16      201.17      127.61     31.40 o 
   3   2  16      269.38      322.08     58.60 o 
   4   2  16       66.87       83.62     26.15 o 
   5   2  16      272.96      260.46     39.96 o 
   6   2  16       31.50       15.22     33.74 o 
   7   2  16       42.64       74.62     30.24 o 
  -7   3  16       83.15      122.43     33.98 o 
  -6   3  16       14.01       14.19     25.87 o 
  -5   3  16       87.07       74.51     28.23 o 
  -4   3  16       65.27       54.47     59.18 o 
  -3   3  16      175.68      194.79     39.61 o 
  -2   3  16       29.20       43.65     24.06 o 
  -1   3  16      161.36      230.36     38.21 o 
   0   3  16      434.88      378.20     46.10 o 
   1   3  16      123.00      179.59     43.40 o 
   2   3  16       26.20       30.39     19.22 o 
   3   3  16      194.80      250.80     30.95 o 
   4   3  16       57.90       80.55     28.01 o 
   5   3  16       84.76      110.85     30.71 o 
   6   3  16        9.42       10.30     24.36 o 
   7   3  16       82.67       49.60     26.82 o 
  -6   4  16      104.41       87.98     29.98 o 
  -5   4  16      121.13       90.39     29.96 o 
  -4   4  16      163.35      214.16     38.79 o 
  -3   4  16      104.78      134.99     32.74 o 
  -2   4  16      508.00      457.71     49.31 o 
  -1   4  16      342.67      379.11     48.65 o 
   0   4  16        8.95       47.96     20.25 o 
   1   4  16      328.34      436.24     53.20 o 
   2   4  16      529.46      524.91     61.80 o 
   3   4  16      109.66      119.66     25.53 o 
   4   4  16      178.72      172.79     38.41 o 
   5   4  16      122.39       81.25     27.99 o 
   6   4  16      110.43      110.03     31.61 o 
  -6   5  16       14.91       31.95     26.45 o 
  -5   5  16        5.37       22.54     24.20 o 
  -4   5  16      206.79      204.97     38.00 o 
  -3   5  16      139.07      160.20     33.34 o 
  -2   5  16       93.53      100.44     28.60 o 
  -1   5  16      116.88      110.33     28.48 o 
   0   5  16     1037.05      985.56     63.52 o 
   1   5  16       99.96      100.27     22.57 o 
   2   5  16       94.21      102.30     32.08 o 
   3   5  16      130.39      165.00     27.28 o 
   4   5  16      222.34      301.54     34.43 o 
   5   5  16       11.38       37.27     21.26 o 
   6   5  16       14.88       35.91     25.73 o 
  -6   6  16      202.09      213.27     40.24 o 
  -5   6  16       87.59       78.28     27.95 o 
  -4   6  16      111.42      132.54     37.03 o 
  -3   6  16      123.02       99.42     39.92 o 
  -2   6  16      595.66      642.94     59.79 o 
  -1   6  16      143.03      128.75     24.67 o 
   0   6  16        0.08       52.92     20.29 o 
   1   6  16      127.31       92.92     23.73 o 
   2   6  16      598.33      682.36     48.94 o 
   3   6  16      129.27      160.49     27.97 o 
   4   6  16      119.30      133.35     26.64 o 
   5   6  16       91.66      111.21     26.72 o 
   6   6  16      185.30      230.11     37.97 o 
  -5   7  16        6.54       59.73     28.21 o 
  -4   7  16      235.79      177.04     35.47 o 
  -3   7  16       58.58       33.64     24.53 o 
  -2   7  16       22.77       47.27     25.55 o 
  -1   7  16       42.14       65.91     22.11 o 
   0   7  16      358.54      363.85     36.63 o 
   1   7  16       45.64       63.05     20.83 o 
   2   7  16       18.27       45.58     20.17 o 
   3   7  16       59.12       90.06     22.55 o 
   4   7  16      240.49      223.94     48.42 o 
   5   7  16        2.00       -2.91     19.91 o 
  -5   8  16       40.52       84.34     30.14 o 
  -4   8  16        6.29       17.10     34.98 o 
  -3   8  16       25.43       53.30     25.12 o 
  -2   8  16      290.98      240.94     31.15 o 
  -1   8  16       67.82       74.46     22.91 o 
   0   8  16        6.68        1.07     17.19 o 
   1   8  16       63.34       30.14     19.44 o 
   2   8  16      284.56      300.15     33.82 o 
   3   8  16       18.96       33.07     26.01 o 
   4   8  16        5.29       -2.46     48.34 o 
   5   8  16       45.50       76.02     38.50 o 
  -4   9  16      324.32      317.78     43.60 o 
  -3   9  16       25.12       70.94     28.32 o 
  -2   9  16        5.46       49.92     20.58 o 
  -1   9  16        3.72       54.21     21.31 o 
   0   9  16      232.35      254.49     40.38 o 
   1   9  16        6.27       23.90     26.79 o 
   2   9  16        5.62      -17.27     23.91 o 
   3   9  16       25.65       26.09     27.98 o 
   4   9  16      295.92      446.40     79.00 o 
  -3  10  16        5.21       53.24     27.49 o 
  -2  10  16      117.39      205.29     38.22 o 
  -1  10  16       46.97      106.26     31.41 o 
   0  10  16        0.73       33.35     27.93 o 
   1  10  16       38.22       80.22     45.90 o 
   2  10  16      136.63      142.09     54.44 o 
   3  10  16        2.27       51.84     47.18 o 
  -1  11  16        8.44       23.89     45.52 o 
   0  11  16      416.33      638.95     91.09 o 
   1  11  16       14.51       27.39     44.19 o 
   1   0  17       94.71       36.31     23.22 o 
   2   0  17      953.74      955.64     73.22 o 
   3   0  17        1.84        7.97     23.67 o 
   4   0  17        9.09       63.13     27.41 o 
   5   0  17        9.06        7.81     26.55 o 
   6   0  17      429.24      514.46    122.91 o 
  -6   1  17       15.14        5.97     62.45 o 
  -5   1  17       98.06      125.59     34.43 o 
  -4   1  17      633.99      642.70     60.69 o 
  -3   1  17       36.17        5.19     31.07 o 
  -2   1  17       31.03      100.40     29.41 o 
  -1   1  17       24.61       49.11     27.29 o 
   0   1  17      365.84      404.92     79.00 o 
   1   1  17       20.68       10.99     24.06 o 
   2   1  17       29.24       73.75     31.93 o 
   3   1  17       32.91       33.43     29.11 o 
   4   1  17      640.92      592.65    106.06 o 
   5   1  17      106.80      167.02     64.17 o 
   6   1  17        8.62       33.84     28.13 o 
  -6   2  17      238.86      209.53     38.58 o 
  -5   2  17        9.27       12.12     25.54 o 
  -4   2  17       41.78       52.01     26.36 o 
  -3   2  17       43.44       62.64     27.03 o 
  -2   2  17      539.93      581.54     58.75 o 
  -1   2  17        4.54       21.02     23.52 o 
   0   2  17       14.68       26.49     23.83 o 
   1   2  17        1.68       -4.67     22.05 o 
   2   2  17      560.51      625.32     81.28 o 
   3   2  17       33.75       25.65     24.58 o 
   4   2  17       31.93       35.74     45.60 o 
   5   2  17        7.76      -22.03     22.03 o 
   6   2  17      261.59      295.99     52.97 o 
  -6   3  17       29.77       71.28     68.91 o 
  -5   3  17       10.44       10.19     33.71 o 
  -4   3  17      369.78      374.88     47.71 o 
  -3   3  17      145.65      174.87     52.64 o 
  -2   3  17       14.88        7.86     23.56 o 
  -1   3  17      152.05      216.40     64.62 o 
   0   3  17      517.11      585.48     57.65 o 
   1   3  17      129.27      100.51     39.39 o 
   2   3  17       13.06       30.43     21.25 o 
   3   3  17      172.54      163.08     28.35 o 
   4   3  17      346.35      324.53     44.70 o 
   5   3  17       12.43       11.21     25.60 o 
   6   3  17       19.69       75.92     43.60 o 
  -5   4  17       30.94       21.81     42.72 o 
  -4   4  17        7.07       14.37     31.77 o 
  -3   4  17       30.15       49.53     27.23 o 
  -2   4  17      254.22      240.08     39.36 o 
  -1   4  17       51.37       50.48     32.71 o 
   0   4  17       16.18       15.75     23.97 o 
   1   4  17       56.82       32.31     20.18 o 
   2   4  17      236.33      278.26     33.88 o 
   3   4  17       20.16       54.62     22.90 o 
   4   4  17        7.16       46.33     41.58 o 
   5   4  17       29.17       29.60     28.30 o 
  -5   5  17       59.27       82.45     30.99 o 
  -4   5  17      172.13      199.11     37.28 o 
  -3   5  17      174.42      153.96     35.12 o 
  -2   5  17       64.46       43.10     48.18 o 
  -1   5  17      212.88      199.40     46.29 o 
   0   5  17      359.95      341.75     44.67 o 
   1   5  17      216.61      226.08     30.68 o 
   2   5  17       67.50       68.27     22.48 o 
   3   5  17      200.74      217.45     31.57 o 
   4   5  17      136.67      154.77     28.28 o 
   5   5  17       56.73       70.84     30.49 o 
  -5   6  17       72.73       54.58     27.99 o 
  -4   6  17       27.80       35.21     27.42 o 
  -3   6  17       74.20       99.47     30.06 o 
  -2   6  17      165.85      196.18     36.12 o 
  -1   6  17      106.54      106.43     31.62 o 
   0   6  17       76.19       56.57     22.56 o 
   1   6  17       88.33       75.23     22.81 o 
   2   6  17      150.53      155.57     28.12 o 
   3   6  17      101.33      132.75     26.81 o 
   4   6  17       29.67       65.60     26.47 o 
   5   6  17       64.71      100.53     25.53 o 
  -4   7  17       10.15       14.60     29.19 o 
  -3   7  17      133.93      126.06     32.77 o 
  -2   7  17       30.22       34.16     26.25 o 
  -1   7  17      211.83      231.32     61.04 o 
   0   7  17       97.03      128.73     26.25 o 
   1   7  17      239.17      282.53     33.36 o 
   2   7  17       32.19       58.84     22.28 o 
   3   7  17      114.67       96.30     23.83 o 
   4   7  17       11.49       25.04     22.58 o 
  -3   8  17       86.16      100.90     29.40 o 
  -2   8  17        6.17       46.78     46.29 o 
  -1   8  17       97.56      105.23     24.91 o 
   0   8  17        5.52       22.01     20.32 o 
   1   8  17       91.65      115.95     26.03 o 
   2   8  17        4.75       33.78     28.06 o 
   3   8  17      112.48      105.31     33.53 o 
  -2   9  17        3.34       50.84     25.72 o 
  -1   9  17       96.31      103.68     25.23 o 
   0   9  17       22.68      106.24     57.30 o 
   1   9  17       93.20      121.68     34.35 o 
   2   9  17        4.99      -23.05     24.62 o 
   0   0  18       10.19       22.45     35.93 o 
   1   0  18      347.36      330.37     75.32 o 
   2   0  18        0.18       12.40     25.06 o 
   3   0  18      164.31      148.18     33.90 o 
   4   0  18        0.49       19.90     26.62 o 
   5   0  18      160.46      221.92     42.36 o 
  -5   1  18       27.08       45.55     29.22 o 
  -4   1  18       13.22        4.62     27.11 o 
  -3   1  18      317.35      296.21     43.94 o 
  -2   1  18       12.89       -7.91     24.30 o 
  -1   1  18       89.26       70.31     28.09 o 
   0   1  18       45.74       47.29     42.88 o 
   1   1  18       75.83       93.19     30.84 o 
   2   1  18       14.05       13.13     25.24 o 
   3   1  18      301.41      283.12     65.84 o 
   4   1  18       15.96        9.71     25.27 o 
   5   1  18       33.03       39.03     27.41 o 
  -5   2  18      198.74      220.12     44.55 o 
  -4   2  18       32.72       53.23     28.45 o 
  -3   2  18      255.49      248.47     41.44 o 
  -2   2  18       50.26       50.02     34.01 o 
  -1   2  18      302.80      281.03     43.30 o 
   0   2  18        0.06        9.19     25.38 o 
   1   2  18      300.11      250.20     42.83 o 
   2   2  18       49.09       44.41     31.71 o 
   3   2  18      237.10      287.85     62.26 o 
   4   2  18       34.00       43.20     48.51 o 
   5   2  18      161.97      243.48     40.78 o 
  -4   3  18       89.49      161.28     42.44 o 
  -3   3  18      240.53      263.35     42.08 o 
  -2   3  18       22.75       52.06     27.54 o 
  -1   3  18       73.77       50.74     27.14 o 
   0   3  18      182.77      152.90     35.72 o 
   1   3  18       63.84       73.08     27.37 o 
   2   3  18       25.12      -35.66     48.70 o 
   3   3  18      210.19      238.86     56.02 o 
   4   3  18       99.45      164.32     33.29 o 
  -4   4  18        7.22       42.59     28.94 o 
  -3   4  18      197.43      282.95     89.45 o 
  -2   4  18      172.18      173.93     37.35 o 
  -1   4  18      144.10      198.20     38.33 o 
   0   4  18        0.06       12.66     25.39 o 
   1   4  18      141.03      202.52     37.47 o 
   2   4  18      173.66      188.17     31.14 o 
   3   4  18      181.48      202.61     31.74 o 
   4   4  18        7.12       34.96     26.86 o 
  -4   5  18      146.39      247.41     40.22 o 
  -3   5  18       87.79      114.23     29.95 o 
  -2   5  18        2.29       -5.87     30.77 o 
  -1   5  18       55.98       36.98     26.64 o 
   0   5  18      172.37      205.42     39.43 o 
   1   5  18       58.93      128.96     32.65 o 
   2   5  18        1.39       -3.93     20.64 o 
   3   5  18       68.53       84.50     24.23 o 
   4   5  18      143.14      152.94     28.20 o 
  -3   6  18       27.62       27.95     45.79 o 
  -2   6  18      242.00      240.33     40.84 o 
  -1   6  18       75.67      129.96     32.50 o 
   0   6  18        0.03       59.36     28.63 o 
   1   6  18       73.73      101.06     28.15 o 
   2   6  18      257.83      361.14     42.78 o 
   3   6  18       24.56       77.79     24.15 o 
  -2   7  18       14.21      -16.95     22.69 o 
  -1   7  18       20.55       28.81     25.40 o 
   0   7  18      174.16      209.27     62.70 o 
   1   7  18       22.00       10.02     22.17 o 
   2   7  18       12.14       65.67     23.09 o 
   1   0  19       43.80       15.15     28.07 o 
   2   0  19      222.17      189.54     37.92 o 
   3   0  19       51.78      108.30     33.12 o 
  -3   1  19       16.18       44.15     27.87 o 
  -2   1  19       54.87       58.31     31.60 o 
  -1   1  19       19.69       32.54     27.03 o 
   0   1  19       51.28       69.52     31.41 o 
   1   1  19       16.15       35.76     28.97 o 
   2   1  19       56.11       83.83     31.67 o 
   3   1  19       16.61       44.93     28.11 o 
  -3   2  19       23.89       44.02     27.75 o 
  -2   2  19      204.16      263.13     42.55 o 
  -1   2  19       61.73       52.61     29.06 o 
   0   2  19        0.70       14.13     26.55 o 
   1   2  19       65.94       62.49     61.51 o 
   2   2  19      195.11      179.85     35.13 o 
   3   2  19       18.85       77.53     29.35 o 
  -2   3  19        0.23      -11.42     24.78 o 
  -1   3  19       18.63       82.83     31.01 o 
   0   3  19       70.31       51.57     27.05 o 
   1   3  19       17.89       26.85     28.38 o 
   2   3  19        0.48       16.18     28.86 o 
  -2   4  19      107.36      104.25     31.81 o 
  -1   4  19       40.20       41.47     28.04 o 
   0   4  19       15.04      -15.67     24.50 o 
   1   4  19       35.93       11.65     25.95 o 
   2   4  19      104.12       71.29     37.78 o 
   0   5  19      106.98       97.67     32.35 o 
                                                 
